# Supplementary material for: (5-Fluoro-4′-methyl­biphenyl-3-yl)(2,4,6-tri­methyl­phen­yl)iodo­nium tri­fluoro­methane­sulfonate
Source: Acta Crystallogr Sect E Struct Rep Online. 2014 Apr 5;70(Pt 5):o522. doi: 10.1107/S160053681400720X (PMC4011304; doi:10.1107/S160053681400720X)
Supplement: Supplementary file 1 [file e-70-0o522-sup1.cif]

##############################################################################
#                                                                            #
# This CIF contains the data in a paper accepted for publication in          #
# Acta Crystallographica Section E. It conforms to the requirements of       #
# Notes for Authors for Acta Crystallographica Section E, and has been       #
# peer reviewed under the auspices of the IUCr Commission on Journals.       #
#                                                                            #
# Full details of the Crystallographic Information File format               #
# are given in the paper "The Crystallographic Information File (CIF):       #
# a New Standard Archive File for Crystallography" by S. R. Hall, F. H.      #
# Allen and I. D. Brown [Acta Cryst. (1991), A47, 655-685].                  #
#                                                                            #
# The current version of the core CIF dictionary is obtainable from          #
# ftp://ftp.iucr.org/pub/cif_core.dic.                                       #
#                                                                            #
# Software is freely available for graphical display of the structure(s)     #
# in this CIF. For information consult the CIF software page                 #
# http://www.iucr.org/resources/cif/software.                                #
#                                                                            #
# This file may be used for bona fide research purposes within the           #
# scientific community so long as proper attribution is given to the journal # 
# article from which it was obtained.                                        #
#                                                                            #
##############################################################################
data_I
_audit_creation_method     SHELXL-97
_database_code_depnum_ccdc_archive     'CCDC 994798'
_chemical_name_systematic
;
(5-Fluoro-4'-methylbiphenyl-3-yl)(2,4,6-trimethylphenyl)iodonium
trifluoromethanesulfonate
;
_chemical_name_common     ?
_chemical_formula_moiety     'C22 H21 F I +, C F3 O3 S -'
_chemical_formula_sum     'C23 H21 F4 I O3 S'
_chemical_formula_iupac     'C22 H21 F I +, C F3 O3 S -'
_chemical_formula_weight     580.37
_chemical_melting_point     ?
_symmetry_cell_setting     monoclinic
_symmetry_space_group_name_H-M     'P 21/n'
_symmetry_space_group_name_Hall     '-P 2yn'
loop_
    _symmetry_equiv_pos_as_xyz
    'x, y, z'
    '-x+1/2, y+1/2, -z+1/2'
    '-x, -y, -z'
    'x-1/2, -y-1/2, z-1/2'
_cell_length_a     9.8987(8)
_cell_length_b     24.374(2)
_cell_length_c     10.0794(9)
_cell_angle_alpha     90.00
_cell_angle_beta     105.820(2)
_cell_angle_gamma     90.00
_cell_volume     2339.7(3)
_cell_formula_units_Z     4
_cell_measurement_reflns_used     3546
_cell_measurement_theta_min     0
_cell_measurement_theta_max     25.5
_cell_measurement_temperature     296(2)
_exptl_crystal_description     block
_exptl_crystal_colour     yellow
_exptl_crystal_size_max     0.22
_exptl_crystal_size_mid     0.20
_exptl_crystal_size_min     0.18
_exptl_crystal_density_diffrn     1.650
_exptl_crystal_density_meas     ?
_exptl_crystal_density_method     'not measured'
_exptl_crystal_F_000     1152
_exptl_absorpt_coefficient_mu     1.512
_exptl_absorpt_correction_type     multi-scan
_exptl_absorpt_process_details     '(SADABS; Bruker, 2008)'
_exptl_absorpt_correction_T_min     0.732
_exptl_absorpt_correction_T_max     0.772
_exptl_special_details
;
;
_diffrn_ambient_temperature     296(2)
_diffrn_radiation_type     MoK\a
_diffrn_radiation_wavelength     0.71073
_diffrn_radiation_source     'fine-focus sealed tube'
_diffrn_radiation_monochromator     graphite
_diffrn_measurement_device_type     'Bruker APEXII CCD'
_diffrn_measurement_method     '\f and \w scans'
_diffrn_detector_area_resol_mean     ?
_diffrn_reflns_number     13544
_diffrn_reflns_av_R_equivalents     0.0571
_diffrn_reflns_av_sigmaI/netI     0.0553
_diffrn_reflns_theta_min     1.67
_diffrn_reflns_theta_max     25.50
_diffrn_reflns_theta_full     25.50
_diffrn_measured_fraction_theta_max     1.000
_diffrn_measured_fraction_theta_full     1.000
_diffrn_reflns_limit_h_min     -11
_diffrn_reflns_limit_h_max     11
_diffrn_reflns_limit_k_min     -27
_diffrn_reflns_limit_k_max     29
_diffrn_reflns_limit_l_min     -12
_diffrn_reflns_limit_l_max     12
_refine_special_details
;
Refinement of <i>F</i>^2^ against ALL reflections. The weighted <i>R</i>-factor
<i>wR</i> and goodness of fit <i>S</i> are based on <i>F</i>^2^, conventional
<i>R</i>-factors <i>R</i> are based on <i>F</i>, with <i>F</i> set to zero for
negative <i>F</i>^2^. The threshold expression of <i>F</i>^2^ >
\s(<i>F</i>^2^) is used only for calculating <i>R</i>-factors(gt) <i>etc</i>.
and is not relevant to the choice of reflections for refinement.
<i>R</i>-factors based on <i>F</i>^2^ are statistically about twice as large
as those based on <i>F</i>, and <i>R</i>-factors based on ALL data will be
even larger.
;
_reflns_number_total     4341
_reflns_number_gt     3405
_reflns_threshold_expression     I>2\s(I)
_refine_ls_structure_factor_coef     Fsqd
_refine_ls_matrix_type     full
_refine_ls_R_factor_all     0.0586
_refine_ls_R_factor_gt     0.0398
_refine_ls_wR_factor_gt     0.1048
_refine_ls_wR_factor_ref     0.1419
_refine_ls_goodness_of_fit_ref     1.137
_refine_ls_restrained_S_all     1.137
_refine_ls_number_reflns     4341
_refine_ls_number_parameters     293
_refine_ls_number_restraints     0
_refine_ls_hydrogen_treatment     constr
_refine_ls_weighting_scheme     calc
_refine_ls_weighting_details
                 'calc w=1/[\s^2^(Fo^2^)+(0.0805P)^2^] where P=(Fo^2^+2Fc^2^)/3'
_atom_sites_solution_hydrogens     geom
_atom_sites_solution_primary     direct
_atom_sites_solution_secondary     difmap
_refine_ls_shift/su_max     0.000
_refine_ls_shift/su_mean     0.000
_refine_diff_density_max     0.747
_refine_diff_density_min     -1.241
_refine_ls_extinction_method     none
_refine_ls_extinction_coef     ?
loop_
    _atom_type_symbol
    _atom_type_description
    _atom_type_scat_dispersion_real
    _atom_type_scat_dispersion_imag
    _atom_type_scat_source
    'C' 'C' 0.0033 0.0016
                         'International Tables Vol C Tables 4.2.6.8 and 6.1.1.4'
    'H' 'H' 0.0000 0.0000
                         'International Tables Vol C Tables 4.2.6.8 and 6.1.1.4'
    'O' 'O' 0.0106 0.0060
                         'International Tables Vol C Tables 4.2.6.8 and 6.1.1.4'
    'F' 'F' 0.0171 0.0103
                         'International Tables Vol C Tables 4.2.6.8 and 6.1.1.4'
    'S' 'S' 0.1246 0.1234
                         'International Tables Vol C Tables 4.2.6.8 and 6.1.1.4'
    'I' 'I' -0.4742 1.8119
                         'International Tables Vol C Tables 4.2.6.8 and 6.1.1.4'
_computing_data_collection     'APEX2 (Bruker, 2008)'
_computing_cell_refinement     'SAINT (Bruker, 2008)'
_computing_data_reduction     'SAINT (Bruker, 2008)'
_computing_structure_solution     'SHELXS97 (Sheldrick, 2008)'
_computing_structure_refinement     'SHELXL97 (Sheldrick, 2008)'
_computing_molecular_graphics     'SHELXTL (Sheldrick, 2008)'
_computing_publication_material     'SHELXTL (Sheldrick, 2008)'
loop_
    _atom_site_type_symbol
    _atom_site_label
    _atom_site_fract_x
    _atom_site_fract_y
    _atom_site_fract_z
    _atom_site_U_iso_or_equiv
    _atom_site_adp_type
    _atom_site_calc_flag
    _atom_site_refinement_flags
    _atom_site_occupancy
    _atom_site_symmetry_multiplicity
    _atom_site_disorder_assembly
    _atom_site_disorder_group
    O O1 0.3026(6) 0.06955(18) 0.8802(5) 0.0656(14) Uani d . 1 1 . .
    C C1 0.6362(7) 0.1152(2) 0.6650(6) 0.0490(15) Uani d . 1 1 . .
    C C2 0.7058(6) 0.1336(2) 0.5718(7) 0.0533(16) Uani d . 1 1 . .
    H H2 0.7900 0.1524 0.6045 0.064 Uiso calc R 1 1 . .
    C C3 0.6542(5) 0.1249(2) 0.4321(6) 0.0368(12) Uani d . 1 1 . .
    C C4 0.5286(5) 0.0968(2) 0.3865(6) 0.0349(12) Uani d . 1 1 . .
    C C5 0.4560(6) 0.0757(2) 0.4748(6) 0.0375(12) Uani d . 1 1 . .
    C C6 0.5089(7) 0.0871(2) 0.6182(6) 0.0460(15) Uani d . 1 1 . .
    H H6 0.4595 0.0760 0.6799 0.055 Uiso calc R 1 1 . .
    C C7 0.2621(5) 0.1271(2) 0.1450(5) 0.0361(12) Uani d . 1 1 . .
    C C8 0.2661(6) 0.1846(2) 0.1484(6) 0.0419(13) Uani d . 1 1 . .
    C C9 0.1403(6) 0.2116(2) 0.1369(7) 0.0494(15) Uani d . 1 1 . .
    H H9 0.1372 0.2497 0.1361 0.059 Uiso calc R 1 1 . .
    C C10 0.0189(6) 0.1814(3) 0.1265(7) 0.0520(16) Uani d . 1 1 . .
    C C11 0.0135(6) 0.1253(2) 0.1185(6) 0.0456(14) Uani d . 1 1 . .
    H H11 -0.0707 0.1064 0.1055 0.055 Uiso calc R 1 1 . .
    C C12 0.1373(6) 0.0983(2) 0.1305(6) 0.0428(13) Uani d . 1 1 . .
    H H12 0.1382 0.0601 0.1289 0.051 Uiso calc R 1 1 . .
    C C13 0.7364(8) 0.3215(3) 0.1208(12) 0.106(4) Uani d . 1 1 . .
    H H13A 0.8164 0.2994 0.1202 0.159 Uiso calc R 1 1 . .
    H H13B 0.7599 0.3457 0.1990 0.159 Uiso calc R 1 1 . .
    H H13C 0.7092 0.3428 0.0377 0.159 Uiso calc R 1 1 . .
    C C14 0.3908(6) 0.2173(2) 0.1483(6) 0.0387(12) Uani d . 1 1 . .
    C C15 0.4525(6) 0.2532(2) 0.2526(7) 0.0495(15) Uani d . 1 1 . .
    H H15 0.4197 0.2554 0.3305 0.059 Uiso calc R 1 1 . .
    C C16 0.5641(7) 0.2863(3) 0.2419(8) 0.0606(18) Uani d . 1 1 . .
    H H16 0.6043 0.3101 0.3140 0.073 Uiso calc R 1 1 . .
    C C17 0.6170(6) 0.2852(3) 0.1295(8) 0.0584(18) Uani d . 1 1 . .
    C C18 0.5565(7) 0.2485(3) 0.0272(7) 0.0573(17) Uani d . 1 1 . .
    H H18 0.5904 0.2461 -0.0500 0.069 Uiso calc R 1 1 . .
    C C19 0.4453(7) 0.2149(3) 0.0362(7) 0.0523(15) Uani d . 1 1 . .
    H H19 0.4070 0.1905 -0.0349 0.063 Uiso calc R 1 1 . .
    C C21 0.0696(7) 0.0300(3) 0.7314(8) 0.0619(18) Uani d . 1 1 . .
    C C22 0.7369(6) 0.1458(3) 0.3363(7) 0.0537(16) Uani d . 1 1 . .
    H H22A 0.7797 0.1154 0.3026 0.080 Uiso calc R 1 1 . .
    H H22B 0.8086 0.1706 0.3855 0.080 Uiso calc R 1 1 . .
    H H22C 0.6750 0.1647 0.2600 0.080 Uiso calc R 1 1 . .
    C C23 0.6930(8) 0.1254(3) 0.8169(7) 0.071(2) Uani d . 1 1 . .
    H H23A 0.7348 0.0924 0.8617 0.107 Uiso calc R 1 1 . .
    H H23B 0.6179 0.1366 0.8544 0.107 Uiso calc R 1 1 . .
    H H23C 0.7625 0.1539 0.8318 0.107 Uiso calc R 1 1 . .
    C C24 0.3196(6) 0.0431(3) 0.4328(7) 0.0535(16) Uani d . 1 1 . .
    H H24A 0.2414 0.0679 0.4109 0.080 Uiso calc R 1 1 . .
    H H24B 0.3133 0.0197 0.5076 0.080 Uiso calc R 1 1 . .
    H H24C 0.3182 0.0210 0.3535 0.080 Uiso calc R 1 1 . .
    F F1 -0.1015(4) 0.20869(18) 0.1145(6) 0.0883(15) Uani d . 1 1 . .
    F F2 0.0066(6) -0.0156(2) 0.6819(6) 0.117(2) Uani d . 1 1 . .
    F F3 0.0720(5) 0.0605(2) 0.6257(5) 0.0839(13) Uani d . 1 1 . .
    F F4 -0.0073(6) 0.0542(4) 0.7991(7) 0.147(3) Uani d . 1 1 . .
    I I1 0.44677(3) 0.080765(13) 0.17435(3) 0.03628(16) Uani d . 1 1 . .
    O O2 0.2225(6) -0.0155(2) 0.9503(5) 0.0728(14) Uani d . 1 1 . .
    O O3 0.3103(5) -0.01180(19) 0.7496(5) 0.0687(14) Uani d . 1 1 . .
    S S3 0.24551(15) 0.01636(6) 0.84096(15) 0.0418(3) Uani d . 1 1 . .
loop_
    _atom_site_aniso_label
    _atom_site_aniso_U_11
    _atom_site_aniso_U_22
    _atom_site_aniso_U_33
    _atom_site_aniso_U_12
    _atom_site_aniso_U_13
    _atom_site_aniso_U_23
    O1 0.075(3) 0.050(3) 0.060(3) -0.018(2) -0.002(3) -0.007(2)
    C1 0.057(4) 0.041(3) 0.039(3) 0.008(3) -0.005(3) -0.006(3)
    C2 0.044(3) 0.042(3) 0.063(4) -0.001(3) -0.004(3) -0.010(3)
    C3 0.032(3) 0.035(3) 0.043(3) 0.002(2) 0.009(2) -0.003(2)
    C4 0.030(3) 0.035(3) 0.037(3) 0.000(2) 0.005(2) -0.002(2)
    C5 0.031(3) 0.041(3) 0.042(3) 0.009(2) 0.013(2) 0.002(2)
    C6 0.046(3) 0.056(4) 0.040(3) 0.015(3) 0.017(3) 0.000(3)
    C7 0.030(3) 0.037(3) 0.036(3) 0.003(2) -0.001(2) 0.000(2)
    C8 0.043(3) 0.034(3) 0.040(3) 0.000(2) -0.002(3) 0.001(2)
    C9 0.046(3) 0.040(3) 0.068(4) 0.007(3) 0.025(3) 0.003(3)
    C10 0.038(3) 0.056(4) 0.067(4) 0.016(3) 0.021(3) 0.009(3)
    C11 0.028(3) 0.051(4) 0.054(4) -0.003(3) 0.006(3) 0.007(3)
    C12 0.041(3) 0.044(3) 0.045(3) -0.001(3) 0.013(3) -0.003(3)
    C13 0.071(5) 0.044(5) 0.203(12) -0.015(4) 0.036(7) -0.004(6)
    C14 0.034(3) 0.038(3) 0.043(3) 0.008(2) 0.008(2) 0.001(2)
    C15 0.045(3) 0.052(4) 0.055(4) -0.001(3) 0.021(3) -0.003(3)
    C16 0.046(4) 0.040(4) 0.090(5) -0.006(3) 0.009(4) -0.014(3)
    C17 0.040(3) 0.037(3) 0.100(6) 0.002(3) 0.023(4) 0.005(3)
    C18 0.056(4) 0.063(4) 0.066(4) 0.001(3) 0.037(4) 0.011(3)
    C19 0.051(4) 0.052(4) 0.054(4) -0.008(3) 0.015(3) -0.004(3)
    C21 0.039(3) 0.074(5) 0.068(5) 0.001(3) 0.006(3) 0.003(4)
    C22 0.039(3) 0.061(4) 0.060(4) -0.010(3) 0.013(3) -0.003(3)
    C23 0.083(5) 0.087(5) 0.040(4) 0.007(4) 0.008(4) -0.008(4)
    C24 0.039(3) 0.056(4) 0.061(4) -0.005(3) 0.006(3) 0.011(3)
    F1 0.046(2) 0.069(3) 0.155(5) 0.023(2) 0.037(3) 0.017(3)
    F2 0.079(3) 0.127(5) 0.115(4) -0.059(3) -0.024(3) 0.016(3)
    F3 0.072(3) 0.094(3) 0.073(3) 0.004(3) -0.002(2) 0.029(3)
    F4 0.066(3) 0.237(8) 0.137(6) 0.063(5) 0.027(4) -0.017(6)
    I1 0.0311(2) 0.0377(2) 0.0380(2) 0.00328(14) 0.00587(16) -0.00459(14)
    O2 0.097(4) 0.078(3) 0.048(3) -0.016(3) 0.026(3) 0.014(2)
    O3 0.064(3) 0.067(3) 0.066(3) 0.032(2) 0.003(2) -0.014(2)
    S3 0.0421(8) 0.0415(8) 0.0386(7) 0.0011(6) 0.0056(6) -0.0001(6)
_geom_special_details
;
All e.s.d.'s (except the e.s.d. in the dihedral angle between two l.s. planes)
are estimated using the full covariance matrix. The cell e.s.d.'s are taken
into account individually in the estimation of e.s.d.'s in distances, angles
and torsion angles; correlations between e.s.d.'s in cell parameters are only
used when they are defined by crystal symmetry. An approximate (isotropic)
treatment of cell e.s.d.'s is used for estimating e.s.d.'s involving l.s.
planes.
;
loop_
    _geom_bond_atom_site_label_1
    _geom_bond_atom_site_label_2
    _geom_bond_site_symmetry_2
    _geom_bond_distance
    _geom_bond_publ_flag
    O1 S3 . 1.427(4) ?
    C1 C2 . 1.383(9) ?
    C1 C6 . 1.398(9) ?
    C1 C23 . 1.501(8) ?
    C2 C3 . 1.377(8) ?
    C2 H2 . 0.9300 ?
    C3 C4 . 1.384(7) ?
    C3 C22 . 1.515(8) ?
    C4 C5 . 1.387(8) ?
    C4 I1 . 2.107(5) ?
    C5 C6 . 1.424(8) ?
    C5 C24 . 1.524(8) ?
    C6 H6 . 0.9300 ?
    C7 C12 . 1.393(8) ?
    C7 C8 . 1.403(8) ?
    C7 I1 . 2.099(5) ?
    C8 C9 . 1.384(8) ?
    C8 C14 . 1.469(8) ?
    C9 C10 . 1.389(8) ?
    C9 H9 . 0.9300 ?
    C10 F1 . 1.342(7) ?
    C10 C11 . 1.369(9) ?
    C11 C12 . 1.367(8) ?
    C11 H11 . 0.9300 ?
    C12 H12 . 0.9300 ?
    C13 C17 . 1.499(9) ?
    C13 H13A . 0.9600 ?
    C13 H13B . 0.9600 ?
    C13 H13C . 0.9600 ?
    C14 C15 . 1.377(8) ?
    C14 C19 . 1.380(8) ?
    C15 C16 . 1.395(9) ?
    C15 H15 . 0.9300 ?
    C16 C17 . 1.372(10) ?
    C16 H16 . 0.9300 ?
    C17 C18 . 1.372(10) ?
    C18 C19 . 1.395(9) ?
    C18 H18 . 0.9300 ?
    C19 H19 . 0.9300 ?
    C21 F4 . 1.294(9) ?
    C21 F3 . 1.304(8) ?
    C21 F2 . 1.306(9) ?
    C21 S3 . 1.820(7) ?
    C22 H22A . 0.9600 ?
    C22 H22B . 0.9600 ?
    C22 H22C . 0.9600 ?
    C23 H23A . 0.9600 ?
    C23 H23B . 0.9600 ?
    C23 H23C . 0.9600 ?
    C24 H24A . 0.9600 ?
    C24 H24B . 0.9600 ?
    C24 H24C . 0.9600 ?
    O2 S3 . 1.416(5) ?
    O3 S3 . 1.433(5) ?
loop_
    _geom_angle_atom_site_label_1
    _geom_angle_atom_site_label_2
    _geom_angle_atom_site_label_3
    _geom_angle_site_symmetry_1
    _geom_angle_site_symmetry_3
    _geom_angle
    _geom_angle_publ_flag
    C2 C1 C6 . . 120.0(5) ?
    C2 C1 C23 . . 121.4(6) ?
    C6 C1 C23 . . 118.6(6) ?
    C3 C2 C1 . . 122.0(5) ?
    C3 C2 H2 . . 119.0 ?
    C1 C2 H2 . . 119.0 ?
    C2 C3 C4 . . 117.7(5) ?
    C2 C3 C22 . . 119.1(5) ?
    C4 C3 C22 . . 123.2(5) ?
    C3 C4 C5 . . 123.2(5) ?
    C3 C4 I1 . . 119.4(4) ?
    C5 C4 I1 . . 117.4(4) ?
    C4 C5 C6 . . 117.8(5) ?
    C4 C5 C24 . . 126.2(5) ?
    C6 C5 C24 . . 115.9(5) ?
    C1 C6 C5 . . 119.1(6) ?
    C1 C6 H6 . . 120.4 ?
    C5 C6 H6 . . 120.4 ?
    C12 C7 C8 . . 121.6(5) ?
    C12 C7 I1 . . 117.2(4) ?
    C8 C7 I1 . . 121.1(4) ?
    C9 C8 C7 . . 117.0(5) ?
    C9 C8 C14 . . 118.6(5) ?
    C7 C8 C14 . . 124.0(5) ?
    C8 C9 C10 . . 119.6(5) ?
    C8 C9 H9 . . 120.2 ?
    C10 C9 H9 . . 120.2 ?
    F1 C10 C11 . . 118.1(6) ?
    F1 C10 C9 . . 118.2(5) ?
    C11 C10 C9 . . 123.6(5) ?
    C12 C11 C10 . . 117.1(5) ?
    C12 C11 H11 . . 121.4 ?
    C10 C11 H11 . . 121.4 ?
    C11 C12 C7 . . 121.0(5) ?
    C11 C12 H12 . . 119.5 ?
    C7 C12 H12 . . 119.5 ?
    C17 C13 H13A . . 109.5 ?
    C17 C13 H13B . . 109.5 ?
    H13A C13 H13B . . 109.5 ?
    C17 C13 H13C . . 109.5 ?
    H13A C13 H13C . . 109.5 ?
    H13B C13 H13C . . 109.5 ?
    C15 C14 C19 . . 117.4(5) ?
    C15 C14 C8 . . 122.9(5) ?
    C19 C14 C8 . . 119.6(5) ?
    C14 C15 C16 . . 120.3(6) ?
    C14 C15 H15 . . 119.9 ?
    C16 C15 H15 . . 119.9 ?
    C17 C16 C15 . . 122.8(6) ?
    C17 C16 H16 . . 118.6 ?
    C15 C16 H16 . . 118.6 ?
    C16 C17 C18 . . 116.5(6) ?
    C16 C17 C13 . . 121.4(8) ?
    C18 C17 C13 . . 122.1(8) ?
    C17 C18 C19 . . 121.6(6) ?
    C17 C18 H18 . . 119.2 ?
    C19 C18 H18 . . 119.2 ?
    C14 C19 C18 . . 121.4(6) ?
    C14 C19 H19 . . 119.3 ?
    C18 C19 H19 . . 119.3 ?
    F4 C21 F3 . . 108.4(7) ?
    F4 C21 F2 . . 107.5(7) ?
    F3 C21 F2 . . 106.6(6) ?
    F4 C21 S3 . . 111.5(5) ?
    F3 C21 S3 . . 111.8(5) ?
    F2 C21 S3 . . 110.7(5) ?
    C3 C22 H22A . . 109.5 ?
    C3 C22 H22B . . 109.5 ?
    H22A C22 H22B . . 109.5 ?
    C3 C22 H22C . . 109.5 ?
    H22A C22 H22C . . 109.5 ?
    H22B C22 H22C . . 109.5 ?
    C1 C23 H23A . . 109.5 ?
    C1 C23 H23B . . 109.5 ?
    H23A C23 H23B . . 109.5 ?
    C1 C23 H23C . . 109.5 ?
    H23A C23 H23C . . 109.5 ?
    H23B C23 H23C . . 109.5 ?
    C5 C24 H24A . . 109.5 ?
    C5 C24 H24B . . 109.5 ?
    H24A C24 H24B . . 109.5 ?
    C5 C24 H24C . . 109.5 ?
    H24A C24 H24C . . 109.5 ?
    H24B C24 H24C . . 109.5 ?
    C7 I1 C4 . . 97.0(2) ?
    O2 S3 O1 . . 114.7(3) ?
    O2 S3 O3 . . 115.7(3) ?
    O1 S3 O3 . . 113.6(3) ?
    O2 S3 C21 . . 104.0(3) ?
    O1 S3 C21 . . 104.1(3) ?
    O3 S3 C21 . . 102.7(3) ?
loop_
    _geom_torsion_atom_site_label_1
    _geom_torsion_atom_site_label_2
    _geom_torsion_atom_site_label_3
    _geom_torsion_atom_site_label_4
    _geom_torsion_site_symmetry_1
    _geom_torsion_site_symmetry_2
    _geom_torsion_site_symmetry_3
    _geom_torsion_site_symmetry_4
    _geom_torsion
    _geom_torsion_publ_flag
    C6 C1 C2 C3 . . . . -0.4(9) ?
    C23 C1 C2 C3 . . . . -179.4(6) ?
    C1 C2 C3 C4 . . . . 0.0(9) ?
    C1 C2 C3 C22 . . . . -179.4(6) ?
    C2 C3 C4 C5 . . . . -2.2(8) ?
    C22 C3 C4 C5 . . . . 177.2(5) ?
    C2 C3 C4 I1 . . . . -178.6(4) ?
    C22 C3 C4 I1 . . . . 0.7(7) ?
    C3 C4 C5 C6 . . . . 4.6(8) ?
    I1 C4 C5 C6 . . . . -178.9(4) ?
    C3 C4 C5 C24 . . . . -178.3(5) ?
    I1 C4 C5 C24 . . . . -1.8(7) ?
    C2 C1 C6 C5 . . . . 2.9(8) ?
    C23 C1 C6 C5 . . . . -178.2(6) ?
    C4 C5 C6 C1 . . . . -4.8(8) ?
    C24 C5 C6 C1 . . . . 177.8(5) ?
    C12 C7 C8 C9 . . . . 0.1(9) ?
    I1 C7 C8 C9 . . . . -176.0(4) ?
    C12 C7 C8 C14 . . . . -173.1(5) ?
    I1 C7 C8 C14 . . . . 10.9(8) ?
    C7 C8 C9 C10 . . . . 1.7(9) ?
    C14 C8 C9 C10 . . . . 175.3(6) ?
    C8 C9 C10 F1 . . . . -179.5(6) ?
    C8 C9 C10 C11 . . . . -4.1(11) ?
    F1 C10 C11 C12 . . . . 179.7(6) ?
    C9 C10 C11 C12 . . . . 4.3(10) ?
    C10 C11 C12 C7 . . . . -2.3(9) ?
    C8 C7 C12 C11 . . . . 0.2(9) ?
    I1 C7 C12 C11 . . . . 176.4(4) ?
    C9 C8 C14 C15 . . . . 66.3(8) ?
    C7 C8 C14 C15 . . . . -120.6(7) ?
    C9 C8 C14 C19 . . . . -109.7(7) ?
    C7 C8 C14 C19 . . . . 63.4(8) ?
    C19 C14 C15 C16 . . . . 1.1(9) ?
    C8 C14 C15 C16 . . . . -175.0(5) ?
    C14 C15 C16 C17 . . . . 0.3(10) ?
    C15 C16 C17 C18 . . . . -1.4(10) ?
    C15 C16 C17 C13 . . . . 179.5(6) ?
    C16 C17 C18 C19 . . . . 1.1(10) ?
    C13 C17 C18 C19 . . . . -179.9(7) ?
    C15 C14 C19 C18 . . . . -1.4(9) ?
    C8 C14 C19 C18 . . . . 174.8(6) ?
    C17 C18 C19 C14 . . . . 0.3(10) ?
    C12 C7 I1 C4 . . . . -105.0(4) ?
    C8 C7 I1 C4 . . . . 71.2(5) ?
    C3 C4 I1 C7 . . . . -116.7(4) ?
    C5 C4 I1 C7 . . . . 66.6(4) ?
    F4 C21 S3 O2 . . . . 56.9(7) ?
    F3 C21 S3 O2 . . . . 178.5(5) ?
    F2 C21 S3 O2 . . . . -62.7(6) ?
    F4 C21 S3 O1 . . . . -63.5(7) ?
    F3 C21 S3 O1 . . . . 58.1(6) ?
    F2 C21 S3 O1 . . . . 176.9(6) ?
    F4 C21 S3 O3 . . . . 177.8(7) ?
    F3 C21 S3 O3 . . . . -60.6(6) ?
    F2 C21 S3 O3 . . . . 58.2(6) ?
loop_
    _geom_hbond_atom_site_label_D
    _geom_hbond_atom_site_label_H
    _geom_hbond_atom_site_label_A
    _geom_hbond_site_symmetry_A
    _geom_hbond_distance_DH
    _geom_hbond_distance_HA
    _geom_hbond_distance_DA
    _geom_hbond_angle_DHA
    _geom_hbond_publ_flag
    C13 H13A F1 1_655 0.96 2.36 3.193(9) 145 yes
    C22 H22C Cg3 2_555 0.96 2.76 3.648(7) 154 yes
data_New_Global_Publ_Block
_journal_date_recd_electronic     2014-03-19
_journal_date_accepted     2014-04-01
_journal_name_full     'Acta Crystallographica, Section E'
_journal_year     2014
_journal_volume     70
_journal_issue      5
_journal_page_first     o522
_journal_page_last     o522
_journal_paper_category     QO
_journal_paper_doi     10.1107/S160053681400720X
_journal_coeditor_code     HB7213
_publ_contact_author_name     'Ying Shao'
_publ_contact_author_address
;
Key Laboratory of Fine Petrochemical Engineering
Changzhou University
Changzhou 213164
Jiangsu, People's Republic of China
;
_publ_contact_author_email     'shaoying810724@163.com'
_publ_contact_author_fax     ?
_publ_contact_author_phone     ?
_publ_section_title
;
(5-Fluoro-4'-methylbiphenyl-3-yl)(2,4,6-trimethylphenyl)iodonium
trifluoromethanesulfonate
;
loop_
    _publ_author_name
    _publ_author_footnote
    _publ_author_address
    'Shao, Ying' .
;
Key Laboratory of Fine Petrochemical Engineering
Changzhou University
Changzhou 213164
Jiangsu, People's Republic of China
;
    'Liu, Xiao-Long' ?
;
Key Laboratory of Fine Petrochemical Engineering
Changzhou University
Changzhou 213164
Jiangsu, People's Republic of China
;
    'Wu, Zhu-Hong' .
;
Key Laboratory of Fine Petrochemical Engineering
Changzhou University
Changzhou 213164
Jiangsu, People's Republic of China
;
    'Xia, Yong-An' .
;
Key Laboratory of Fine Petrochemical Engineering
Changzhou University
Changzhou 213164
Jiangsu, People's Republic of China
;
