# Supplementary material for: (5-Fluoro-4′-methyl­biphenyl-3-yl)(2,4,6-tri­methyl­phen­yl)iodo­nium tri­fluoro­methane­sulfonate
Source: Acta Crystallogr Sect E Struct Rep Online. 2014 Apr 5;70(Pt 5):o522. doi: 10.1107/S160053681400720X (PMC4011304; doi:10.1107/S160053681400720X)
Supplement: Supplementary file 2 [file e-70-0o522-Isup2.hkl]

# 
# h,k,l, Fc-squared, Fo-squared, sigma(Fo-squared) and status flag 
# 
data_I
_shelx_title ' 140111E in P2(1)/n' 
_shelx_refln_list_code          4 
_shelx_F_calc_maximum      283.24 
_exptl_crystal_F_000      1156.00 
_reflns_d_resolution_high  0.8255 
 
loop_ 
 _symmetry_equiv_pos_as_xyz 
 'x, y, z' 
 '-x+1/2, y+1/2, -z+1/2' 
 '-x, -y, -z' 
 'x-1/2, -y-1/2, z-1/2' 
 
_cell_length_a     9.8987 
_cell_length_b    24.3737 
_cell_length_c    10.0794 
_cell_angle_alpha  90.000 
_cell_angle_beta  105.820 
_cell_angle_gamma  90.000 
 
_shelx_F_squared_multiplier     1.000 
 
loop_ 
 _refln_index_h 
 _refln_index_k 
 _refln_index_l 
 _refln_F_squared_calc 
 _refln_F_squared_meas 
 _refln_F_squared_sigma 
 _refln_observed_status 
   2   0   0    16869.64    16327.62    361.96 o 
   4   0   0    20248.79    19830.38    452.14 o 
   6   0   0     4903.19     4690.84    230.15 o 
   8   0   0     1917.44     1956.42    100.84 o 
  10   0   0     4446.31     4426.05    277.11 o 
   1   1   0    13878.34    13186.08    150.75 o 
   2   1   0       12.44       14.65      7.68 o 
   3   1   0      600.04      687.55     25.38 o 
   4   1   0     7403.98     7540.14    120.79 o 
   5   1   0      383.55      430.67     25.42 o 
   6   1   0     2491.75     2271.15    116.93 o 
   7   1   0     4428.31     4407.16     90.80 o 
   8   1   0        1.34        5.99     15.40 o 
   9   1   0     4894.44     4660.35    211.30 o 
  10   1   0      119.06      107.88     50.00 o 
  11   1   0     1224.22     1230.66    121.93 o 
   0   2   0    30210.15    21245.04    622.73 o 
   1   2   0     8265.86     8544.24    100.56 o 
   2   2   0      117.27      109.03     10.66 o 
   3   2   0    18959.85    18483.14    333.09 o 
   4   2   0    14530.67    14514.49    272.34 o 
   5   2   0    20597.08    19817.79    772.07 o 
   6   2   0        3.11        4.05     12.45 o 
   7   2   0     2436.86     2344.50     66.61 o 
   8   2   0     1051.63     1083.93     63.55 o 
   9   2   0      195.04      235.06     52.79 o 
  10   2   0      976.28      979.81    109.69 o 
  11   2   0      560.71      656.31    129.70 o 
   1   3   0      304.96      495.91     15.33 o 
   2   3   0     2709.05     2688.41     44.68 o 
   3   3   0      412.82      416.89     48.44 o 
   4   3   0    12609.17    12200.42    271.36 o 
   5   3   0      588.33      667.31     88.37 o 
   6   3   0    11944.49    11686.87    238.65 o 
   7   3   0      126.84       80.42     16.99 o 
   8   3   0     1423.46     1382.46     61.84 o 
   9   3   0      110.15      156.69     48.17 o 
  10   3   0      251.88      287.05     62.96 o 
  11   3   0       81.76      145.39     54.68 o 
   0   4   0      105.89       97.83     19.24 o 
   1   4   0     6022.69     6151.72     76.59 o 
   2   4   0      470.01      413.65     17.18 o 
   3   4   0    14631.34    14439.23    268.40 o 
   4   4   0      197.15      262.96     19.57 o 
   5   4   0    11325.68    11306.72    288.16 o 
   6   4   0      510.72      518.79     34.33 o 
   7   4   0     2946.11     2839.78     90.24 o 
   8   4   0      515.40      593.15     44.42 o 
   9   4   0       65.35       56.65     38.54 o 
  10   4   0      344.56      285.12    122.39 o 
  11   4   0      881.15      935.10    242.47 o 
   1   5   0    68258.36    59745.60    790.09 o 
   2   5   0     9875.80    10479.97    154.23 o 
   3   5   0     6310.87     6888.73    142.47 o 
   4   5   0     1557.11     1385.68     88.20 o 
   5   5   0       81.61       87.70     15.46 o 
   6   5   0     5757.83     5868.88    110.79 o 
   7   5   0     2472.89     2388.46     70.62 o 
   8   5   0     1004.64      986.54     70.55 o 
   9   5   0     1769.32     1849.31    134.39 o 
  10   5   0        1.88        8.20     40.81 o 
  11   5   0     1371.07     1332.09    126.10 o 
   0   6   0    30842.72    30061.29    765.13 o 
   1   6   0    26719.46    26864.29    333.99 o 
   2   6   0    80223.15    73350.90    980.88 o 
   3   6   0      929.53     1202.36     43.79 o 
   4   6   0     1083.83     1257.61    103.53 o 
   5   6   0      500.84      513.45     30.01 o 
   6   6   0      553.16      620.16     37.90 o 
   7   6   0       21.41       20.77     16.87 o 
   8   6   0     7924.99     8183.38    173.23 o 
   9   6   0       11.71       24.21     35.57 o 
  10   6   0     2300.19     2236.18    145.43 o 
  11   6   0      183.41      165.43     60.41 o 
   1   7   0    16198.03    16728.75    266.22 o 
   2   7   0       95.04      123.99     12.98 o 
   3   7   0    19963.80    19086.54    651.59 o 
   4   7   0     6056.02     6270.46    110.35 o 
   5   7   0      733.71      871.65     47.39 o 
   6   7   0     1830.03     1786.73     58.94 o 
   7   7   0     3032.26     2971.59     76.38 o 
   8   7   0       12.75       19.59     22.87 o 
   9   7   0     2930.42     3025.33    210.14 o 
  10   7   0       74.21       72.09     49.52 o 
  11   7   0      929.14      937.62    109.69 o 
   0   8   0     2332.16     2275.29     69.36 o 
   1   8   0     4309.42     4711.46    125.59 o 
   2   8   0    17331.03     4000.85   5164.54 o 
   3   8   0    13618.25    13895.09    208.54 o 
   4   8   0      100.04       76.53     14.85 o 
   5   8   0     5203.60     4987.11     98.15 o 
   6   8   0      699.91      795.86     41.65 o 
   7   8   0     3731.42     3917.21     91.13 o 
   8   8   0     2312.37     2480.26     83.83 o 
   9   8   0       43.57       40.71     38.09 o 
  10   8   0      303.36      426.83     93.52 o 
  11   8   0       57.20       37.83     59.27 o 
   1   9   0       59.60       63.43     17.55 o 
   2   9   0    13311.71    13033.70    219.95 o 
   3   9   0       24.48       33.11     12.16 o 
   4   9   0     9217.19     8882.71    175.95 o 
   5   9   0       98.00      103.11     18.48 o 
   6   9   0     8235.63     8389.28    150.82 o 
   7   9   0      180.02      192.64     35.54 o 
   8   9   0      141.90      125.00     29.57 o 
   9   9   0       15.70       18.78     36.96 o 
  10   9   0      175.53      222.19     60.47 o 
   0  10   0    13871.08    14345.05    329.87 o 
   1  10   0     7382.85     8088.51    145.82 o 
   2  10   0      979.97     1137.02     60.15 o 
   3  10   0     9097.09     9040.11    166.79 o 
   4  10   0       11.90        0.00     11.32 o 
   5  10   0     7984.69     7831.01    140.05 o 
   6  10   0      161.24      133.14     22.95 o 
   7  10   0     6269.01     6376.28    129.16 o 
   8  10   0       67.26       37.62     25.25 o 
   9  10   0       10.22       13.09     35.32 o 
  10  10   0      360.50      432.49     97.37 o 
   1  11   0    14938.52    14283.63    239.88 o 
   2  11   0     5734.06     6087.57    142.98 o 
   3  11   0     8982.14     9388.20    174.54 o 
   4  11   0     2060.77     2046.77     55.94 o 
   5  11   0      267.69      269.68     26.19 o 
   6  11   0     3155.14     2980.33     78.35 o 
   7  11   0     1319.69     1435.29     57.88 o 
   8  11   0      968.55      980.44     97.04 o 
   9  11   0     1966.43     2206.42    130.60 o 
  10  11   0       33.20       12.57     44.54 o 
   0  12   0     9331.67     9255.04    228.77 o 
   1  12   0        1.29       14.64     12.42 o 
   2  12   0     9411.86    10248.72    200.10 o 
   3  12   0     5520.41     5851.21    123.44 o 
   4  12   0     5959.98     6313.49    150.10 o 
   5  12   0       11.31        0.00     14.13 o 
   6  12   0      872.97      887.52     50.73 o 
   7  12   0     1230.42     1316.02     59.45 o 
   8  12   0     3048.23     3010.62     98.24 o 
   9  12   0      227.22      187.05     55.48 o 
  10  12   0     2018.82     2165.66    155.56 o 
   1  13   0    16768.24    11235.22   3493.83 o 
   2  13   0      206.88      179.23     22.79 o 
   3  13   0     6473.12     6761.12    139.65 o 
   4  13   0      588.90      605.84     41.58 o 
   5  13   0       50.22       46.22     21.16 o 
   6  13   0      405.90      419.03     35.41 o 
   7  13   0     2302.20     2543.55     76.40 o 
   8  13   0      238.97      257.26     38.66 o 
   9  13   0     2094.09     2231.15    190.51 o 
  10  13   0       12.92        7.98     47.72 o 
   0  14   0    14035.76    14332.00    342.38 o 
   1  14   0     1494.04     1464.71    101.99 o 
   2  14   0     2467.45     2492.44     71.06 o 
   3  14   0     2894.22     2908.98    115.21 o 
   4  14   0        1.94        0.45     18.31 o 
   5  14   0     2509.10     2712.83    126.73 o 
   6  14   0     1120.73     1071.55     54.45 o 
   7  14   0      222.18      256.22     31.18 o 
   8  14   0     1211.19     1152.06     70.17 o 
   9  14   0      138.04      177.43     54.97 o 
  10  14   0      367.15      448.41     77.81 o 
   1  15   0      302.18      262.44     26.66 o 
   2  15   0     5475.75     5595.94    122.41 o 
   3  15   0      272.04      252.17     30.30 o 
   4  15   0    10473.13    10105.92    199.90 o 
   5  15   0       61.15       69.61     25.09 o 
   6  15   0     3477.86     3461.65    135.77 o 
   7  15   0      556.36      462.24     40.01 o 
   8  15   0      877.64      749.98     58.43 o 
   9  15   0      287.57      295.76     63.94 o 
   0  16   0       59.76        3.02     16.72 o 
   1  16   0     1369.49      938.40    472.61 o 
   2  16   0     1741.27     1879.57     78.77 o 
   3  16   0     6194.51     6324.47    140.15 o 
   4  16   0      254.24      271.56     34.15 o 
   5  16   0     8115.18     8402.12    180.79 o 
   6  16   0      198.88      193.43     32.98 o 
   7  16   0     1145.36     1218.81     75.66 o 
   8  16   0       56.60       72.41     40.55 o 
   9  16   0      385.38      335.61    104.69 o 
   1  17   0     3969.53     2339.84   1212.37 o 
   2  17   0     1628.71     1547.49     58.73 o 
   3  17   0     5114.07     4797.64    117.98 o 
   4  17   0     3733.42     3439.44     99.34 o 
   5  17   0      290.13      291.19     38.43 o 
   6  17   0     1424.39     1376.45     74.34 o 
   7  17   0      622.13      604.41     52.93 o 
   8  17   0      296.13      370.14     54.57 o 
   9  17   0      482.36      516.50    117.77 o 
   0  18   0     8683.75     8636.05    969.50 o 
   1  18   0      485.23      424.89     34.48 o 
   2  18   0     3141.00     3071.60    101.09 o 
   3  18   0       74.28       63.41     23.10 o 
   4  18   0     2308.48     2178.67     78.60 o 
   5  18   0     4220.59     4269.23    119.94 o 
   6  18   0      878.83     1000.57     65.90 o 
   7  18   0       55.62       79.16     49.44 o 
   8  18   0     1337.03     1466.83    151.75 o 
   9  18   0      155.63      167.81     85.44 o 
   1  19   0     7319.39     6807.97    155.43 o 
   2  19   0      251.64      191.51     26.47 o 
   3  19   0      376.63      457.66     54.89 o 
   4  19   0       22.90        5.53     21.99 o 
   5  19   0       86.60      122.73     31.12 o 
   6  19   0       57.11       56.09     28.35 o 
   7  19   0     1436.75     1581.72     93.22 o 
   8  19   0       84.29       83.20     41.09 o 
   0  20   0     7353.28     7065.00    204.74 o 
   1  20   0        3.26       94.33     27.27 o 
   2  20   0      496.27      624.35     75.86 o 
   3  20   0     1176.91     1174.55     75.66 o 
   4  20   0      818.48      922.40     60.87 o 
   5  20   0      610.87      562.75     50.96 o 
   6  20   0      686.02      668.73     66.11 o 
   7  20   0      844.83      958.23     70.60 o 
   8  20   0      449.27      508.15     63.78 o 
   1  21   0      247.95      231.74     49.80 o 
   2  21   0     1729.01     1686.00     78.23 o 
   3  21   0        8.78        9.64     25.41 o 
   4  21   0     3087.51     3157.89    102.16 o 
   5  21   0       49.13       46.57     28.89 o 
   6  21   0     1805.87     2018.67     95.46 o 
   7  21   0       87.95      100.25     34.19 o 
   8  21   0      175.43      149.11     49.04 o 
   0  22   0       10.31        0.00     40.03 o 
   1  22   0      557.72      511.04     82.75 o 
   2  22   0      106.62      153.63     44.94 o 
   3  22   0     4075.59     4029.41    175.10 o 
   4  22   0      122.09      182.34     39.99 o 
   5  22   0     3071.65     3209.93    109.01 o 
   6  22   0      103.28      122.43     36.34 o 
   7  22   0     1172.94     1334.03     83.52 o 
   1  23   0     1424.30     1593.76    181.28 o 
   2  23   0     1005.76      822.13     88.09 o 
   3  23   0      357.27      308.85     61.68 o 
   4  23   0     1814.99     1711.67    130.51 o 
   5  23   0       13.86       54.12     43.57 o 
   6  23   0     1495.91     1397.29    157.53 o 
   7  23   0      239.86      306.06     69.03 o 
   0  24   0     3129.33     3040.50    213.22 o 
   1  24   0       40.94       50.03     37.56 o 
   2  24   0     3216.38     3046.49    190.51 o 
   3  24   0      242.00      235.45     58.21 o 
   4  24   0       23.60        0.00     40.13 o 
   5  24   0      220.36      279.42     64.46 o 
   6  24   0        4.57        0.00     55.42 o 
   1  25   0     2816.18     2382.58    135.45 o 
   2  25   0       31.82       35.41     40.28 o 
   3  25   0      330.67      296.99     64.71 o 
   4  25   0      118.80       89.43     60.43 o 
   5  25   0       10.74        0.00     66.97 o 
   6  25   0        0.70       28.87     50.62 o 
   0  26   0       33.12      163.96     70.82 o 
   1  26   0        1.50       42.72     38.64 o 
   2  26   0      992.89      866.51     99.33 o 
   3  26   0       79.83      123.22     74.67 o 
   4  26   0        1.75        0.00     41.24 o 
   5  26   0      684.57      563.43     88.71 o 
   1  27   0      435.74      254.47     60.15 o 
   2  27   0      580.31      672.77     90.82 o 
   3  27   0       17.54        0.00     37.34 o 
   4  27   0     1097.97     1168.00    119.32 o 
   0  28   0        2.26        0.00     51.57 o 
   1  28   0      231.44      161.18     55.89 o 
   2  28   0       80.58      150.02     54.90 o 
   3  28   0      764.83      647.52     93.54 o 
   1  29   0      478.88      466.95     80.25 o 
   2  29   0      417.80      223.44     64.77 o 
 -11   0   1      115.35       48.49     63.12 o 
  -9   0   1     2961.94     3241.41    219.38 o 
  -7   0   1    22060.94    18892.94   1913.98 o 
  -5   0   1    11819.49    11339.60    223.45 o 
  -3   0   1     8629.21     8817.41    200.00 o 
   1   0   1      294.39      310.40     20.41 o 
   3   0   1    37229.87    36398.99    787.85 o 
   5   0   1      744.37      632.72     45.22 o 
   7   0   1      399.95      322.52     77.74 o 
   9   0   1      314.04      409.51     94.68 o 
  11   0   1      528.14      850.57    147.79 o 
 -11   1   1      854.98      779.84    181.66 o 
 -10   1   1      128.46       90.88     45.30 o 
  -9   1   1      247.80      179.57     49.76 o 
  -8   1   1      382.15      414.66     38.40 o 
  -7   1   1      784.86      694.07     45.59 o 
  -6   1   1    15302.11    14850.10    251.81 o 
  -5   1   1       83.46       80.84     27.09 o 
  -4   1   1    11726.19    12708.49    209.63 o 
  -3   1   1     4888.31     5307.95     95.55 o 
  -2   1   1    17922.12    18168.99    210.74 o 
  -1   1   1    26239.70    24623.74    413.72 o 
   0   1   1     5722.91     6353.79    143.58 o 
   1   1   1     2590.21     2690.65     39.15 o 
   2   1   1     9846.99     9767.99    139.06 o 
   3   1   1     3301.58     3499.11     68.77 o 
   4   1   1    28770.47    28700.93    458.64 o 
   5   1   1     1368.45     1456.08     45.75 o 
   6   1   1     1495.09     1555.08     45.78 o 
   7   1   1     4889.86     4826.22    134.46 o 
   8   1   1        4.56        0.00     20.45 o 
   9   1   1     2087.26     1942.12    137.84 o 
  10   1   1     1062.42     1055.96    119.70 o 
  11   1   1      344.28      323.63     71.57 o 
 -11   2   1        1.78       21.47     42.29 o 
 -10   2   1     2300.97     2211.66    132.51 o 
  -9   2   1       59.34       31.57     29.56 o 
  -8   2   1     1777.78     1661.55     69.21 o 
  -7   2   1     1620.39     1630.01     88.22 o 
  -6   2   1      136.81      126.72     24.99 o 
  -5   2   1     1689.08     1620.39     76.49 o 
  -4   2   1     5947.91     6227.77    103.47 o 
  -3   2   1     5519.26     5873.71     90.83 o 
  -2   2   1    38667.95    35041.31    428.64 o 
  -1   2   1     4057.86     4099.33     66.10 o 
   0   2   1    20719.90    20356.22    272.22 o 
   1   2   1     3108.92     3695.70     51.74 o 
   2   2   1      124.74       94.19     14.29 o 
   3   2   1    14276.83    14362.17    206.74 o 
   4   2   1      354.75      241.86     19.50 o 
   5   2   1        6.87       13.77     11.47 o 
   6   2   1     5657.47     5724.52    105.00 o 
   7   2   1      671.30      637.15     51.97 o 
   8   2   1     1447.19     1397.16     75.81 o 
   9   2   1      365.39      511.12     73.38 o 
  10   2   1     1734.42     1578.85    167.04 o 
  11   2   1       53.10       40.02     45.92 o 
 -11   3   1     1603.77     1679.99    248.63 o 
 -10   3   1       75.21       64.71     47.34 o 
  -9   3   1     2142.63     2180.91     95.72 o 
  -8   3   1       45.69       41.22     20.36 o 
  -7   3   1     1448.95     1499.44     83.51 o 
  -6   3   1      481.07      484.35     29.14 o 
  -5   3   1     1434.69     1489.48     42.28 o 
  -4   3   1       15.68        0.00      7.83 o 
  -3   3   1    23402.53    22833.25    355.75 o 
  -2   3   1     5888.27     6237.58     86.43 o 
  -1   3   1    41500.84    36530.59    482.73 o 
   0   3   1        2.48       15.26      6.30 o 
   1   3   1     4047.60     4147.12     58.36 o 
   2   3   1    15324.44    15665.33    283.02 o 
   3   3   1     2146.35     2279.88     50.99 o 
   4   3   1     2727.72     2807.22     65.23 o 
   5   3   1     3852.28     3880.61     76.34 o 
   6   3   1       44.62       33.46     14.47 o 
   7   3   1     6299.79     6422.45    165.17 o 
   8   3   1      233.23      234.12     38.12 o 
   9   3   1     4826.07     4758.54    196.48 o 
  10   3   1       78.73       86.69     71.97 o 
  11   3   1      532.53      465.89     81.75 o 
 -11   4   1       59.93        0.00     58.12 o 
 -10   4   1     2693.39     2724.22    149.14 o 
  -9   4   1      281.35      307.52     46.46 o 
  -8   4   1     2485.03     2162.39     76.12 o 
  -7   4   1     1509.25     1367.52     52.44 o 
  -6   4   1      453.50      514.46     35.36 o 
  -5   4   1     4697.17     4946.35     92.70 o 
  -4   4   1     3218.77     3231.98     71.98 o 
  -3   4   1     1995.37     2220.56     47.30 o 
  -2   4   1    10219.01     9996.70    147.30 o 
  -1   4   1    33348.94    31083.20    464.81 o 
   0   4   1     3062.62     3304.63     61.25 o 
   1   4   1     4515.90     4601.62     64.90 o 
   2   4   1     5253.80     5535.40     80.13 o 
   3   4   1       71.22       90.51     17.80 o 
   4   4   1     2076.45     2324.52     94.13 o 
   5   4   1     3793.26     3740.87     82.52 o 
   6   4   1     4594.85     4616.48    149.16 o 
   7   4   1      360.27      363.74     39.00 o 
   8   4   1     7323.76     6938.46    181.45 o 
   9   4   1        2.46       16.78     36.17 o 
  10   4   1     1173.98     1292.33    118.93 o 
  11   4   1      334.64      407.58     78.36 o 
 -11   5   1      447.03      415.57     73.96 o 
 -10   5   1        0.92       24.20     41.87 o 
  -9   5   1     1255.60     1381.54    108.64 o 
  -8   5   1     5312.74     5485.55    159.67 o 
  -7   5   1     1059.01     1070.55     45.40 o 
  -6   5   1     5561.22     5710.67    126.82 o 
  -5   5   1       18.76       20.47     11.72 o 
  -4   5   1     4822.14     4990.01    100.13 o 
  -3   5   1     6971.01     7018.57    113.26 o 
  -2   5   1       96.18      164.03     21.00 o 
  -1   5   1    18990.37    15317.50   1921.67 o 
   0   5   1     1889.21     2065.76     45.47 o 
   1   5   1    42811.49    40484.03    494.97 o 
   2   5   1     6543.85     6249.87     89.84 o 
   3   5   1     3798.18     3895.66     79.45 o 
   4   5   1     4476.34     4513.68     83.29 o 
   5   5   1      633.56      565.07     46.10 o 
   6   5   1     5579.35     5087.17    348.91 o 
   7   5   1     1827.02     1809.70     65.68 o 
   8   5   1       21.00        8.22     36.41 o 
   9   5   1     1435.84     1374.81    116.09 o 
  10   5   1      458.90      338.46     68.57 o 
  11   5   1       68.62      149.04     98.91 o 
 -11   6   1      159.60      102.11     53.31 o 
 -10   6   1       68.64       98.43     44.39 o 
  -9   6   1     2152.67     1971.08    101.39 o 
  -8   6   1      894.12      879.10     62.90 o 
  -7   6   1     8226.12     7779.90    143.12 o 
  -6   6   1      154.97      159.56     23.58 o 
  -5   6   1    15306.55    15170.97    286.65 o 
  -4   6   1        1.43        0.00     10.09 o 
  -3   6   1     5391.59     5816.51    109.23 o 
  -2   6   1      139.31      118.75     14.49 o 
  -1   6   1     3497.69     3402.36    188.80 o 
   0   6   1      376.03      379.13     23.98 o 
   1   6   1    32266.83    30383.64    375.39 o 
   2   6   1      998.64     1163.05     44.12 o 
   3   6   1     7531.29     7478.69    175.37 o 
   4   6   1     6692.30     7117.70    130.49 o 
   5   6   1     9819.41     9841.80    180.07 o 
   6   6   1      443.04      413.15     32.01 o 
   7   6   1       29.80       14.45     20.44 o 
   8   6   1        0.92       20.58     25.68 o 
   9   6   1       81.89       20.84     37.81 o 
  10   6   1      103.91      164.79     55.13 o 
 -11   7   1      191.96      189.50     62.96 o 
 -10   7   1        5.16       38.46     44.16 o 
  -9   7   1      566.65      707.04     67.63 o 
  -8   7   1     2972.62     3013.63     94.28 o 
  -7   7   1       33.16       53.23     19.11 o 
  -6   7   1     5725.17     5865.86    113.36 o 
  -5   7   1      111.10      111.34     19.17 o 
  -4   7   1    31160.01    33346.53    529.52 o 
  -3   7   1     8740.44     8243.81    367.69 o 
  -2   7   1     5103.71     5651.76    151.26 o 
  -1   7   1     7472.95     6940.80    746.05 o 
   0   7   1     7203.19     7373.07    111.23 o 
   1   7   1      115.86      134.87     12.69 o 
   2   7   1    23222.68    22436.80    403.69 o 
   3   7   1     1563.32     1680.01     89.94 o 
   4   7   1    12105.73    12011.17    207.86 o 
   5   7   1      136.03      108.07     17.62 o 
   6   7   1     3486.86     3160.39    425.03 o 
   7   7   1      866.81      936.71     55.01 o 
   8   7   1       94.81       88.37     32.25 o 
   9   7   1      712.68      652.91     81.69 o 
  10   7   1      693.54      800.79     96.52 o 
 -11   8   1       44.49      119.82     53.85 o 
 -10   8   1     2152.39     2218.08    154.84 o 
  -9   8   1      588.71      570.40     61.95 o 
  -8   8   1      605.74      615.12     42.56 o 
  -7   8   1     2530.80     2624.69     91.51 o 
  -6   8   1      444.42      425.24     31.64 o 
  -5   8   1     3347.22     3392.76     75.92 o 
  -4   8   1     5405.63     5680.54    118.86 o 
  -3   8   1     1771.25     2144.52    126.24 o 
  -2   8   1    19776.74    16829.11   1760.88 o 
  -1   8   1      232.87      257.79     23.70 o 
   0   8   1    16682.17    16401.11    256.31 o 
   1   8   1     3563.31     3396.62     99.93 o 
   2   8   1      239.40      237.34     22.73 o 
   3   8   1       17.56       24.96     13.28 o 
   4   8   1     2723.30     2938.13     67.58 o 
   5   8   1     4343.40     4470.47     90.60 o 
   6   8   1     6217.29     6000.98    115.98 o 
   7   8   1        1.02        0.00     20.08 o 
   8   8   1     1893.65     1952.43     87.54 o 
   9   8   1        3.52        0.00     33.42 o 
  10   8   1     1390.44     1249.94    118.57 o 
 -11   9   1     1014.00     1058.23    279.80 o 
 -10   9   1      108.68       76.30     45.25 o 
  -9   9   1     2700.62     2822.73    115.28 o 
  -8   9   1      337.84      332.97     42.14 o 
  -7   9   1       11.55        8.03     17.01 o 
  -6   9   1      178.45      165.78     23.50 o 
  -5   9   1     1000.98     1137.68     52.65 o 
  -4   9   1      199.19      161.01     18.62 o 
  -3   9   1    22935.18    24137.03    547.05 o 
  -2   9   1      881.47      997.16     99.78 o 
  -1   9   1    14401.69    14254.93    206.17 o 
   0   9   1     2706.03     3036.33     61.11 o 
   1   9   1     8609.23     7516.22    370.83 o 
   2   9   1      394.25      429.48     19.20 o 
   3   9   1      303.02      395.93     24.49 o 
   4   9   1       80.62       60.35     14.73 o 
   5   9   1     2160.36     2236.27     59.74 o 
   6   9   1     1517.43     1453.41     51.82 o 
   7   9   1     6581.02     6710.91    151.03 o 
   8   9   1      147.37       86.81     38.97 o 
   9   9   1     1887.43     2060.84    133.92 o 
  10   9   1       23.92       47.51     46.18 o 
 -11  10   1        6.04       34.81     96.60 o 
 -10  10   1     3215.55     3169.03    165.42 o 
  -9  10   1      254.55      251.06     47.59 o 
  -8  10   1     1567.48     1375.47     59.64 o 
  -7  10   1      729.70      754.97     45.13 o 
  -6  10   1      194.28      173.96     23.33 o 
  -5  10   1       79.26      105.76     18.76 o 
  -4  10   1     2834.11     2814.26     75.11 o 
  -3  10   1      753.93      724.33    102.88 o 
  -2  10   1     7336.26     7303.55    160.50 o 
  -1  10   1      148.48      187.02     14.70 o 
   0  10   1     9976.01     9636.48    146.82 o 
   1  10   1      300.56      287.49     20.44 o 
   2  10   1     3419.36     3672.49     82.78 o 
   3  10   1     2458.76     2513.38     58.24 o 
   4  10   1      140.41      141.85     18.40 o 
   5  10   1      675.09      562.66     34.63 o 
   6  10   1     8123.27     7862.59    144.66 o 
   7  10   1       48.46       54.91     25.94 o 
   8  10   1     3316.96     3039.48    112.79 o 
   9  10   1        6.48       24.36     51.19 o 
  10  10   1     1730.15     1862.68    145.87 o 
 -10  11   1      337.44      415.61     74.90 o 
  -9  11   1     2136.93     2002.78    103.71 o 
  -8  11   1     1967.78     2212.36     81.91 o 
  -7  11   1       69.20       63.64     21.94 o 
  -6  11   1     4716.00     4624.38    101.57 o 
  -5  11   1       53.49       67.01     18.20 o 
  -4  11   1     4173.37     4853.38    124.85 o 
  -3  11   1     4121.36     4093.30     93.62 o 
  -2  11   1      840.69     1063.71     48.65 o 
  -1  11   1     9538.37     9376.17    193.30 o 
   0  11   1     3734.98     3208.12    444.58 o 
   1  11   1    10306.97     8732.55    590.25 o 
   2  11   1       34.03       14.20     13.30 o 
   3  11   1     1771.50     1935.96     52.88 o 
   4  11   1     3939.13     3977.80     84.10 o 
   5  11   1      203.34      227.55     25.10 o 
   6  11   1     1172.74     1341.38     51.65 o 
   7  11   1      768.80      865.75     55.98 o 
   8  11   1        0.07        7.01     26.04 o 
   9  11   1      163.28      115.74     48.76 o 
  10  11   1      316.42      337.53     74.42 o 
 -10  12   1      470.47      578.37    117.39 o 
  -9  12   1      710.90      678.45     73.77 o 
  -8  12   1       20.05       23.46     21.64 o 
  -7  12   1     4253.73     4542.56    106.19 o 
  -6  12   1     1176.52     1264.21     53.34 o 
  -5  12   1     8094.50     8116.74    166.47 o 
  -4  12   1      106.38      127.33     32.09 o 
  -3  12   1    16708.48    16995.42    290.90 o 
  -2  12   1        5.90        0.00     23.71 o 
  -1  12   1     2988.08     2918.95     80.82 o 
   0  12   1       20.17       22.15      9.15 o 
   1  12   1     3336.39     3191.57    101.86 o 
   2  12   1     1674.22     1880.65     57.43 o 
   3  12   1    15491.33    15040.50    261.73 o 
   4  12   1       25.29       50.60     16.06 o 
   5  12   1     6819.42     6595.28    126.46 o 
   6  12   1     1754.98     1794.47     75.92 o 
   7  12   1      653.89      672.42     62.98 o 
   8  12   1       24.86       32.46     29.46 o 
   9  12   1      476.42      400.40     73.13 o 
  10  12   1      205.73      157.57     61.13 o 
 -10  13   1      157.66      134.33     55.23 o 
  -9  13   1       80.10       91.80     39.29 o 
  -8  13   1     3322.75     3499.39     95.95 o 
  -7  13   1      730.39      807.51     61.74 o 
  -6  13   1     4645.25     4791.93    106.67 o 
  -5  13   1      859.61      987.94     55.66 o 
  -4  13   1    11909.81    12441.16    229.17 o 
  -3  13   1      513.29      482.34     35.76 o 
  -2  13   1      894.91     1151.47     50.74 o 
  -1  13   1      232.90      222.57     25.29 o 
   0  13   1     2470.46     2232.14    115.12 o 
   1  13   1      504.19      596.08     27.90 o 
   2  13   1     2999.56     3212.40     81.26 o 
   3  13   1      885.77      792.98     48.74 o 
   4  13   1     8695.68     8753.98    154.30 o 
   5  13   1       78.59       96.17     21.16 o 
   6  13   1     1508.38     1650.92     59.30 o 
   7  13   1      523.00      483.28     45.53 o 
   8  13   1       21.09       65.31     40.79 o 
   9  13   1      541.94      541.04     80.03 o 
  10  13   1      527.86      377.18    111.61 o 
 -10  14   1      307.17      378.57     75.06 o 
  -9  14   1      228.64      305.56     52.43 o 
  -8  14   1     1282.28     1275.87     64.69 o 
  -7  14   1     1071.87     1217.84     60.39 o 
  -6  14   1     1267.01     1322.68     68.87 o 
  -5  14   1     2678.28     2641.51    135.32 o 
  -4  14   1      951.78     1070.69     54.02 o 
  -3  14   1     1246.50     1206.10     60.45 o 
  -2  14   1     7121.97     7498.11    319.45 o 
  -1  14   1     2170.98     2197.49     59.08 o 
   0  14   1     4859.81     4508.89     92.04 o 
   1  14   1     1249.80     1229.15     55.40 o 
   2  14   1     4874.23     4776.17    121.91 o 
   3  14   1     3661.42     3638.27     93.20 o 
   4  14   1     1346.16     1414.16     57.61 o 
   5  14   1     1753.43     1571.83     55.33 o 
   6  14   1      574.94      554.20     39.75 o 
   7  14   1      422.55      355.42     40.60 o 
   8  14   1     3028.16     2904.72    163.54 o 
   9  14   1      169.38      227.08     90.83 o 
 -10  15   1        0.01        0.00     44.27 o 
  -9  15   1     1147.19     1049.85     86.46 o 
  -8  15   1        0.47        0.00     21.83 o 
  -7  15   1      568.68      616.36     51.57 o 
  -6  15   1      171.51      181.12     31.96 o 
  -5  15   1     1538.40     1744.22     68.16 o 
  -4  15   1      372.27      344.87     61.33 o 
  -3  15   1     3632.45     3980.51    237.89 o 
  -2  15   1      187.60      154.51     33.42 o 
  -1  15   1    12351.60    12783.62    223.20 o 
   0  15   1      475.82      447.43     27.57 o 
   1  15   1     3754.15     3710.97     82.19 o 
   2  15   1      418.41      480.40     36.38 o 
   3  15   1        8.02       25.75     19.68 o 
   4  15   1     1147.55     1175.39     58.09 o 
   5  15   1     3404.76     3450.69    105.55 o 
   6  15   1       89.77       93.03     23.90 o 
   7  15   1     3098.72     3224.06    102.09 o 
   8  15   1        8.61       10.67     39.14 o 
   9  15   1     1434.92     1889.73    209.37 o 
  -9  16   1       32.18       20.77     45.45 o 
  -8  16   1     1593.60     1732.39     81.61 o 
  -7  16   1       90.57      127.24     31.63 o 
  -6  16   1      144.21      141.37     40.89 o 
  -5  16   1       62.65       25.68     31.11 o 
  -4  16   1      591.71      572.24     44.81 o 
  -3  16   1       53.59       66.03     25.75 o 
  -2  16   1    13316.85     6269.33   4511.90 o 
  -1  16   1      161.20      221.61     27.53 o 
   0  16   1     6906.06     6479.47    125.77 o 
   1  16   1       49.33       48.50     16.32 o 
   2  16   1     1834.07     1749.21     62.53 o 
   3  16   1      541.09      498.16     49.89 o 
   4  16   1      587.47      640.95     47.45 o 
   5  16   1      168.32      227.45     38.11 o 
   6  16   1     1517.63     1703.32     75.82 o 
   7  16   1      174.69      197.22     41.95 o 
   8  16   1     1924.90     2210.62    134.82 o 
   9  16   1       40.05       43.11     73.90 o 
  -9  17   1      888.51      696.17     92.22 o 
  -8  17   1     1157.24     1198.35     88.92 o 
  -7  17   1      769.53      795.39     72.22 o 
  -6  17   1     3078.99     3257.88    102.24 o 
  -5  17   1      148.94      133.03     34.96 o 
  -4  17   1     5625.10     5451.33    153.64 o 
  -3  17   1      158.77      178.69     50.83 o 
  -2  17   1      632.34      437.70    215.61 o 
  -1  17   1     5413.21     4746.51    143.57 o 
   0  17   1     1110.60     1120.85     67.05 o 
   1  17   1      286.93      352.62     27.12 o 
   2  17   1     3058.18     3208.41     90.02 o 
   3  17   1      466.48      437.56     39.53 o 
   4  17   1     1949.79     2001.07     73.92 o 
   5  17   1     1150.63     1233.14     68.70 o 
   6  17   1      499.85      624.90     51.70 o 
   7  17   1     1100.75     1158.49     92.53 o 
   8  17   1       36.42       27.36     42.89 o 
   9  17   1      809.05      980.66    157.03 o 
  -9  18   1      413.77      411.14     78.41 o 
  -8  18   1      413.00      382.40     83.06 o 
  -7  18   1     3001.15     3017.51    122.44 o 
  -6  18   1       26.43       50.60     27.64 o 
  -5  18   1     3873.06     3679.71    108.32 o 
  -4  18   1      232.54      260.94     41.53 o 
  -3  18   1     1900.42     1775.45     81.18 o 
  -2  18   1     2414.05     1510.48    684.12 o 
  -1  18   1       38.35       36.65     14.17 o 
   0  18   1        6.93        0.00     13.32 o 
   1  18   1     2085.49     1843.08     87.40 o 
   2  18   1      703.26      821.34     70.00 o 
   3  18   1     5765.00     5797.13    167.88 o 
   4  18   1      610.41      480.67     44.34 o 
   5  18   1     2586.91     2620.57     90.66 o 
   6  18   1        3.82       40.51     26.72 o 
   7  18   1      594.38      708.58     69.33 o 
   8  18   1      202.54      236.81     62.57 o 
  -9  19   1       99.47      117.24     72.74 o 
  -8  19   1      944.31     1095.56     88.37 o 
  -7  19   1       48.89       68.22     31.54 o 
  -6  19   1     4202.16     4319.80    131.44 o 
  -5  19   1      339.83      338.48     55.93 o 
  -4  19   1      611.98      851.16    100.37 o 
  -3  19   1      811.35      957.05     67.97 o 
  -2  19   1      354.38      339.20     32.23 o 
  -1  19   1       68.47       20.72     18.26 o 
   0  19   1     1072.01      808.89    135.01 o 
   1  19   1      732.60      711.79     47.31 o 
   2  19   1     3072.37     3097.10     91.94 o 
   3  19   1       60.02       52.06     25.63 o 
   4  19   1     4196.20     4075.00    178.88 o 
   5  19   1        2.36        0.00     22.63 o 
   6  19   1     1074.30     1199.10     99.88 o 
   7  19   1       56.83      138.48     55.72 o 
   8  19   1       16.99       53.51     50.29 o 
  -8  20   1       43.92       64.48     39.15 o 
  -7  20   1     1296.66     1132.55     75.63 o 
  -6  20   1       18.53       39.92     34.26 o 
  -5  20   1     1620.18     1641.65     92.52 o 
  -4  20   1     1189.29     1369.41     85.28 o 
  -3  20   1     1562.42     1420.75     79.47 o 
  -2  20   1      354.37      351.63     41.00 o 
  -1  20   1      114.72       95.46     29.93 o 
   0  20   1     3155.61     3075.76    130.49 o 
   1  20   1      924.17     1048.57    106.46 o 
   2  20   1      364.27      346.36     37.30 o 
   3  20   1     1679.10     1519.64     70.27 o 
   4  20   1       99.88      118.25     29.54 o 
   5  20   1      836.98      816.00     82.55 o 
   6  20   1     1590.51     1686.12     89.70 o 
   7  20   1       35.53       32.49     36.58 o 
   8  20   1      321.47      506.54     81.45 o 
  -8  21   1       40.22      158.64     61.19 o 
  -7  21   1       27.70       50.15     38.42 o 
  -6  21   1      426.20      396.39     57.20 o 
  -5  21   1       90.73       90.29     36.92 o 
  -4  21   1      360.47      369.72     64.84 o 
  -3  21   1     2655.27     2595.96    133.87 o 
  -2  21   1      884.22      922.43     74.63 o 
  -1  21   1     3741.27     3640.22    114.58 o 
   0  21   1      614.06      713.83     55.96 o 
   1  21   1     1541.07     1665.52     78.26 o 
   2  21   1      850.21      805.33     54.45 o 
   3  21   1      110.27      134.33     30.33 o 
   4  21   1     1915.39     1896.49     93.06 o 
   5  21   1     1318.52     1425.08     80.19 o 
   6  21   1       13.97       37.16     28.60 o 
   7  21   1     1250.42     1562.46    104.67 o 
  -7  22   1       19.85       53.87     50.04 o 
  -6  22   1      158.27       86.33     51.95 o 
  -5  22   1      759.61      743.36     90.23 o 
  -4  22   1     1317.28     1326.21    113.05 o 
  -3  22   1       10.74        3.59     35.10 o 
  -2  22   1     3859.52     3493.89    226.31 o 
  -1  22   1      378.56      407.14     64.16 o 
   0  22   1     3394.14     3203.81    152.19 o 
   1  22   1      288.10      217.50     38.21 o 
   2  22   1      152.51      129.25     37.18 o 
   3  22   1       13.52        0.00     22.32 o 
   4  22   1       42.57        0.00     25.34 o 
   5  22   1       81.59       75.13     31.08 o 
   6  22   1     1188.18     1239.95     82.07 o 
   7  22   1        0.26       35.00     36.13 o 
  -7  23   1       74.29      125.26     69.28 o 
  -6  23   1     1052.85      991.97    107.36 o 
  -5  23   1       22.20        0.00     43.75 o 
  -4  23   1      693.80      717.37     96.22 o 
  -3  23   1     1621.61     1762.86    310.21 o 
  -2  23   1        7.69        0.00     31.21 o 
  -1  23   1     1626.47     1557.49    124.70 o 
   0  23   1       75.96       91.63     40.49 o 
   1  23   1     1413.19     1470.70    116.38 o 
   2  23   1     2648.27     2612.27    104.62 o 
   3  23   1      156.01      151.57     32.21 o 
   4  23   1      602.10      714.07     59.22 o 
   5  23   1      193.55      248.92     45.53 o 
   6  23   1      339.39      333.50     46.88 o 
  -6  24   1      351.70      294.05     69.70 o 
  -5  24   1     2553.69     2541.53    162.42 o 
  -4  24   1       70.06        0.00     36.05 o 
  -3  24   1       38.50       44.25     42.16 o 
  -2  24   1       53.27       44.92     38.60 o 
  -1  24   1      115.85      130.88     45.68 o 
   0  24   1      129.66      101.03     44.06 o 
   1  24   1     2001.60     2253.50    153.56 o 
   2  24   1       32.18       53.24     38.37 o 
   3  24   1     1339.28     1239.42    111.73 o 
   4  24   1       72.65       57.25     33.99 o 
   5  24   1     1641.49     1555.62    104.38 o 
   6  24   1      165.92      275.65     79.81 o 
  -6  25   1     1160.21      987.55    161.26 o 
  -5  25   1       62.29       78.66     66.58 o 
  -4  25   1      764.02      790.71    138.17 o 
  -3  25   1        1.85       58.86     41.57 o 
  -2  25   1        6.61        0.63     35.62 o 
  -1  25   1      119.63      131.46     46.23 o 
   0  25   1      128.70      146.63     46.66 o 
   1  25   1       23.50      100.13     43.79 o 
   2  25   1     1974.59     1929.68    131.81 o 
   3  25   1        0.61        9.89     36.71 o 
   4  25   1     1272.96     1431.42    101.14 o 
   5  25   1        9.30        0.00     33.24 o 
  -5  26   1     1197.23     1192.96    122.41 o 
  -4  26   1      109.29      136.57     76.21 o 
  -3  26   1      270.05      287.59     68.51 o 
  -2  26   1      649.24      716.24     91.81 o 
  -1  26   1       68.12       77.66     43.25 o 
   0  26   1      505.01      463.12    101.22 o 
   1  26   1     1025.89     1230.44    116.56 o 
   2  26   1      172.15      167.11     54.97 o 
   3  26   1      680.75      493.11     78.48 o 
   4  26   1       84.06       67.07     49.26 o 
   5  26   1     1266.73     1173.94     96.64 o 
  -4  27   1      363.74      362.24     75.11 o 
  -3  27   1      488.90      425.18     77.99 o 
  -2  27   1       13.88       39.75     43.05 o 
  -1  27   1      902.06      872.33    100.96 o 
   0  27   1        4.11       31.06     57.73 o 
   1  27   1      354.32      375.02     69.90 o 
   2  27   1      607.77      589.43     85.81 o 
   3  27   1       10.50       47.15     48.49 o 
   4  27   1      208.64       78.32     51.09 o 
  -3  28   1        1.10        5.45     43.61 o 
  -2  28   1     1160.13     1163.20    133.17 o 
  -1  28   1        2.27       19.19     42.34 o 
   0  28   1     1099.54      944.48    107.16 o 
   1  28   1       54.06       91.97     47.62 o 
   2  28   1      229.92      138.54     80.44 o 
   3  28   1       68.89       65.81     50.24 o 
  -2  29   1       88.58       66.20     47.35 o 
  -1  29   1      766.49      651.95     94.66 o 
   0  29   1      162.15      291.19    115.85 o 
   1  29   1      662.49      693.69     94.14 o 
 -10   0   2     1646.05     1474.07    174.73 o 
  -8   0   2      579.99      559.78     62.48 o 
  -6   0   2     2220.53     2099.43     60.65 o 
  -4   0   2    26767.49    27396.91    621.22 o 
  -2   0   2    14929.57    14415.07    455.69 o 
   0   0   2    36150.09    36659.30    782.28 o 
   2   0   2     2305.23     2554.79    114.69 o 
   4   0   2     2880.64     2951.21    154.72 o 
   6   0   2     9982.37    10179.92    409.51 o 
   8   0   2      900.13      964.74     80.99 o 
  10   0   2      565.13      476.47    110.84 o 
 -11   1   2      979.09      868.97    162.03 o 
 -10   1   2      223.29      271.80     61.44 o 
  -9   1   2      295.66      276.42     42.35 o 
  -8   1   2      360.70      371.67     38.36 o 
  -7   1   2      438.35      450.50     24.00 o 
  -6   1   2     4899.14     5199.69     84.12 o 
  -5   1   2     6420.84     6733.23    106.82 o 
  -4   1   2     3014.96     2709.66     58.57 o 
  -3   1   2    23658.94    21975.55    408.95 o 
  -2   1   2     4604.19     4352.61    153.93 o 
  -1   1   2     1371.49     1319.24     50.34 o 
   0   1   2    51014.16    50160.00    752.34 o 
   1   1   2        6.02       23.49      7.48 o 
   2   1   2     8432.24     8611.39    164.61 o 
   3   1   2    28608.27    28955.97    517.98 o 
   4   1   2      579.97      584.35     30.66 o 
   5   1   2     8389.83     8081.07    145.65 o 
   6   1   2       30.35       31.50     29.80 o 
   7   1   2     8190.09     7996.63    196.36 o 
   8   1   2       10.81       17.17     24.57 o 
   9   1   2     1181.84     1233.81     71.88 o 
  10   1   2      198.18      123.79    110.46 o 
 -11   2   2      160.19       93.21     50.78 o 
 -10   2   2      168.63      119.55     47.51 o 
  -9   2   2     2143.56     2174.65     80.74 o 
  -8   2   2       54.76       64.39     22.12 o 
  -7   2   2     5446.89     5456.98    193.23 o 
  -6   2   2     1004.57      969.80     41.56 o 
  -5   2   2     4405.21     4827.78     88.54 o 
  -4   2   2     5394.42     5687.68    283.48 o 
  -3   2   2      431.74      459.22     14.94 o 
  -2   2   2     5129.40     3084.24   1057.83 o 
  -1   2   2      187.89      218.49     13.77 o 
   0   2   2    10031.51    10518.11    148.78 o 
   1   2   2     4751.24     4845.01     74.46 o 
   2   2   2     3605.94     3917.53     86.18 o 
   3   2   2    17995.50    18727.72    345.60 o 
   4   2   2       91.06      101.71     17.98 o 
   5   2   2     2291.58     2216.02     49.67 o 
   6   2   2     2165.60     2259.59     83.71 o 
   7   2   2      499.43      474.54     61.24 o 
   8   2   2     1022.92      975.85     70.42 o 
   9   2   2      935.89      907.37     72.52 o 
  10   2   2      239.15      357.52     71.02 o 
 -11   3   2       25.64       93.02     49.26 o 
 -10   3   2     1449.18     1924.14    142.86 o 
  -9   3   2     1651.44     1824.70     78.55 o 
  -8   3   2     6824.24     6897.70    157.54 o 
  -7   3   2      112.95       78.98     17.40 o 
  -6   3   2     6120.06     6116.77    112.20 o 
  -5   3   2     1521.37     1967.13     48.70 o 
  -4   3   2     2367.07     2383.01     39.13 o 
  -3   3   2     5709.36     5974.14     93.11 o 
  -2   3   2    12157.80     5269.04   3224.13 o 
  -1   3   2    26987.31    27206.98    414.57 o 
   0   3   2     3470.14     3224.48    277.87 o 
   1   3   2    16498.68    17664.51    243.95 o 
   2   3   2    27143.09    27675.69    425.45 o 
   3   3   2    12751.60    13184.47    192.21 o 
   4   3   2     7768.61     7858.80    145.10 o 
   5   3   2      738.45      725.93     28.69 o 
   6   3   2       70.53       94.43     21.05 o 
   7   3   2      862.08      924.32     65.17 o 
   8   3   2     1151.62     1211.78     97.11 o 
   9   3   2      266.91      265.79     44.27 o 
  10   3   2     1762.58     1880.52    148.05 o 
 -11   4   2       65.72      104.69     50.68 o 
 -10   4   2      354.22      504.61     81.98 o 
  -9   4   2     1308.78     1453.70     71.61 o 
  -8   4   2       54.15       74.47     29.00 o 
  -7   4   2     1983.39     2167.47     59.85 o 
  -6   4   2      513.31      413.82     27.24 o 
  -5   4   2     6704.76     7025.51    121.22 o 
  -4   4   2     1986.66     1987.51     40.43 o 
  -3   4   2     2193.27     2406.18     81.63 o 
  -2   4   2     1388.48      919.68    286.58 o 
  -1   4   2    13448.79    13757.58    193.19 o 
   0   4   2       17.20       31.60      9.78 o 
   1   4   2    20349.58    20699.71    365.18 o 
   2   4   2      645.27      705.92     27.56 o 
   3   4   2    20096.38    19926.86    282.46 o 
   4   4   2     2567.90     2433.46     52.05 o 
   5   4   2     2861.96     2921.73     76.34 o 
   6   4   2     2630.98     2709.93     76.43 o 
   7   4   2        1.30        6.12     23.69 o 
   8   4   2     1240.26     1300.02    104.67 o 
   9   4   2      645.67      632.61     78.95 o 
  10   4   2        8.98       11.66     39.63 o 
 -11   5   2     1974.55     2100.50    160.88 o 
 -10   5   2      613.72      566.74     63.69 o 
  -9   5   2      467.27      382.18     43.20 o 
  -8   5   2     3772.83     3891.22    109.41 o 
  -7   5   2       18.05        0.00     13.63 o 
  -6   5   2     4403.04     4315.27     88.89 o 
  -5   5   2     6217.70     5597.41    102.70 o 
  -4   5   2    16890.34    18237.44    266.86 o 
  -3   5   2    17841.35    17858.24    336.08 o 
  -2   5   2     5806.97     3498.71   1793.15 o 
  -1   5   2    26803.27    25890.40    353.53 o 
   0   5   2     1916.73     1865.64     36.33 o 
   1   5   2     1385.17     1386.87     37.78 o 
   2   5   2    11589.40    11735.36    273.39 o 
   3   5   2      124.12       80.27     19.73 o 
   4   5   2      159.21      158.44     27.85 o 
   5   5   2    11891.42    10876.29    425.16 o 
   6   5   2       87.97       49.27     20.77 o 
   7   5   2     2928.96     2832.55    101.87 o 
   8   5   2      594.68      518.62     54.05 o 
   9   5   2     1819.38     1739.21     93.99 o 
  10   5   2      406.27      440.16     86.21 o 
 -11   6   2       13.29       80.65     50.87 o 
 -10   6   2     1233.85     1330.20     93.62 o 
  -9   6   2       19.63       10.97     23.63 o 
  -8   6   2        0.52        0.13     21.94 o 
  -7   6   2      858.25      894.75     54.68 o 
  -6   6   2     3204.05     3196.52     73.93 o 
  -5   6   2       97.93      154.76     18.25 o 
  -4   6   2    16040.56    16352.25    243.63 o 
  -3   6   2     2435.64     2720.54     77.71 o 
  -2   6   2    12207.90     7028.54   3069.46 o 
  -1   6   2      326.73      332.89     15.38 o 
   0   6   2     2320.32     2456.77     55.77 o 
   1   6   2      184.77      186.42     12.61 o 
   2   6   2     1123.08     1118.47     30.88 o 
   3   6   2     2949.52     3213.28     63.23 o 
   4   6   2    13006.83    13082.88    220.54 o 
   5   6   2     1208.57     1150.96     58.56 o 
   6   6   2     7095.13     4148.18   2350.08 o 
   7   6   2       71.01      112.15     48.02 o 
   8   6   2     4478.70     4382.15    139.43 o 
   9   6   2        2.56       19.48     29.30 o 
  10   6   2      125.65       81.47     51.15 o 
 -11   7   2     1254.66     1317.09    310.98 o 
 -10   7   2      178.52       79.75     38.14 o 
  -9   7   2       73.86       80.65     28.84 o 
  -8   7   2      207.17      168.41     32.51 o 
  -7   7   2       85.90       89.31     28.10 o 
  -6   7   2     1939.15     1678.41     62.63 o 
  -5   7   2     4976.92     4598.92     91.35 o 
  -4   7   2      193.68      234.41     24.54 o 
  -3   7   2    22219.48    22352.34    420.76 o 
  -2   7   2      542.39      449.88     95.34 o 
  -1   7   2     9428.88     8695.57    142.32 o 
   0   7   2     5818.10     4410.79    818.41 o 
   1   7   2      744.87      815.10     23.19 o 
   2   7   2     7099.92     7415.09    106.63 o 
   3   7   2     3530.94     3919.73     74.60 o 
   4   7   2     1873.83     1746.49     69.22 o 
   5   7   2    10497.04    10152.83    421.05 o 
   6   7   2      624.19      407.91    144.01 o 
   7   7   2     2021.98     1986.41    107.48 o 
   8   7   2        2.08       11.59     26.06 o 
   9   7   2     1158.14     1207.68    143.32 o 
  10   7   2      477.85      443.94     77.53 o 
 -11   8   2      195.28      147.46     58.36 o 
 -10   8   2      355.49      398.25     58.57 o 
  -9   8   2     1921.01     2201.94     86.67 o 
  -8   8   2       54.82       64.83     28.78 o 
  -7   8   2     6612.40     6966.02    134.60 o 
  -6   8   2       75.01      108.14     19.51 o 
  -5   8   2      764.10      777.55     45.56 o 
  -4   8   2     5712.43     5378.84    134.26 o 
  -3   8   2       14.68       20.04     19.77 o 
  -2   8   2     4677.67     5151.41    113.12 o 
  -1   8   2     1997.38     1905.87     41.82 o 
   0   8   2      581.18      624.54     45.70 o 
   1   8   2     6948.20     7004.50    190.51 o 
   2   8   2     1048.99     1056.03     30.29 o 
   3   8   2    11494.78    11976.86    204.94 o 
   4   8   2     3860.82     3867.87     78.38 o 
   5   8   2     1017.08     1122.54     43.74 o 
   6   8   2     1060.19      973.79     61.33 o 
   7   8   2       31.81       45.49     27.96 o 
   8   8   2     1108.06     1204.88     79.92 o 
   9   8   2     1246.72     1381.55     90.23 o 
  10   8   2       60.40       22.09     46.25 o 
 -11   9   2      332.34      259.64     85.83 o 
 -10   9   2     1472.89     1441.54    130.95 o 
  -9   9   2      134.52       91.94     31.46 o 
  -8   9   2      737.11      903.94     61.16 o 
  -7   9   2      576.82      598.28     40.10 o 
  -6   9   2     7506.62     7450.21    146.89 o 
  -5   9   2     1421.37     1521.72     48.77 o 
  -4   9   2        6.30        0.00     14.78 o 
  -3   9   2      319.66      337.43     32.46 o 
  -2   9   2     2092.27     2053.29     63.00 o 
  -1   9   2      689.51      714.53     22.21 o 
   0   9   2    37694.64    31753.12   4032.07 o 
   1   9   2       10.07        7.63      9.55 o 
   2   9   2    11494.05    11519.88    158.35 o 
   3   9   2      798.75      842.17     32.58 o 
   4   9   2     2850.63     2454.40     59.35 o 
   5   9   2     2996.06     2980.34     70.72 o 
   6   9   2        8.02       11.27     22.89 o 
   7   9   2        6.59        0.00     25.24 o 
   8   9   2      337.71      330.60     48.24 o 
   9   9   2       43.20       46.22     34.94 o 
  10   9   2     2273.93     2131.31    157.12 o 
 -11  10   2      207.16      124.64     58.12 o 
 -10  10   2      213.29      216.16     49.38 o 
  -9  10   2     2061.64     2518.48     94.14 o 
  -8  10   2      140.26       79.15     28.63 o 
  -7  10   2     4916.32     5259.09    113.60 o 
  -6  10   2     1802.43     1797.16     58.12 o 
  -5  10   2     3444.18     3919.12     96.22 o 
  -4  10   2     1980.76     1887.94     87.87 o 
  -3  10   2      245.29      209.72     26.93 o 
  -2  10   2     2344.48     2412.28     61.60 o 
  -1  10   2     7563.12     7269.01    114.14 o 
   0  10   2     1828.37     1941.19     56.44 o 
   1  10   2     8745.83     8919.98    187.85 o 
   2  10   2     1751.87     1630.05     37.01 o 
   3  10   2     9899.48    10302.71    164.92 o 
   4  10   2     1657.84     1752.59     51.95 o 
   5  10   2      516.69      563.66     34.52 o 
   6  10   2     1895.64     1841.43     67.26 o 
   7  10   2      130.02       82.72     31.56 o 
   8  10   2      234.47      197.45     78.65 o 
   9  10   2     1629.02     1668.42    102.39 o 
  10  10   2       13.36       98.65     53.04 o 
 -11  11   2      395.95      430.21     79.66 o 
 -10  11   2      533.75      435.82     61.73 o 
  -9  11   2     1009.90     1024.61     68.88 o 
  -8  11   2     1506.99     1422.54     76.92 o 
  -7  11   2      390.50      478.98     44.20 o 
  -6  11   2     4746.30     4416.43    120.20 o 
  -5  11   2     3260.01     3410.71     90.02 o 
  -4  11   2        1.58        8.18     18.04 o 
  -3  11   2     4346.81     3924.50    139.29 o 
  -2  11   2       86.35       87.97     16.18 o 
  -1  11   2     6582.44     6394.17    118.18 o 
   0  11   2     1327.59     1308.64     45.51 o 
   1  11   2     3493.72     3500.78     94.39 o 
   2  11   2    11511.08    11805.36    182.71 o 
   3  11   2     1703.93     1852.18     74.80 o 
   4  11   2     7674.81     7743.01    136.33 o 
   5  11   2     1840.72     1750.47     54.15 o 
   6  11   2      153.40      158.07     29.10 o 
   7  11   2     4738.01     4573.56    141.30 o 
   8  11   2      546.54      385.29     50.28 o 
   9  11   2      686.78      692.57     69.80 o 
  10  11   2     1163.61     1050.71    164.73 o 
 -10  12   2      760.33      713.84     84.12 o 
  -9  12   2        0.27       14.76     25.75 o 
  -8  12   2        2.17        0.00     23.52 o 
  -7  12   2      159.58      130.85     25.20 o 
  -6  12   2     3243.76     3392.11     95.68 o 
  -5  12   2       29.86       12.94     22.57 o 
  -4  12   2     8181.86     8155.05    191.54 o 
  -3  12   2       22.28        7.55     31.17 o 
  -2  12   2     8134.01     8223.37    154.88 o 
  -1  12   2      455.57      527.84     57.02 o 
   0  12   2     5052.39     4702.27    101.76 o 
   1  12   2        0.79        0.00     10.09 o 
   2  12   2      166.36      194.18     18.52 o 
   3  12   2     1506.39     1417.87     44.80 o 
   4  12   2     3586.59     3293.23     75.95 o 
   5  12   2      201.50      181.36     24.02 o 
   6  12   2     4426.79     4593.17    117.65 o 
   7  12   2      166.21      207.08     39.35 o 
   8  12   2     2951.45     2959.43    116.60 o 
   9  12   2      241.82      296.94     61.74 o 
 -10  13   2       60.24      160.06     47.80 o 
  -9  13   2     1239.83     1220.87     77.04 o 
  -8  13   2     1693.05     1735.55     81.84 o 
  -7  13   2        8.48       24.43     23.14 o 
  -6  13   2        5.82        0.00     19.07 o 
  -5  13   2     1890.12     1788.44     79.49 o 
  -4  13   2     1460.76     1454.93     84.21 o 
  -3  13   2    11015.42    10665.63    422.59 o 
  -2  13   2        8.68       13.29     16.84 o 
  -1  13   2     4391.65     3968.41     98.58 o 
   0  13   2      330.23      415.55     31.43 o 
   1  13   2     1790.81     1995.57     70.26 o 
   2  13   2      821.80      734.63     32.24 o 
   3  13   2     4999.26     5096.15    115.91 o 
   4  13   2     1963.45     2059.01     61.34 o 
   5  13   2     1966.57     2055.55     61.79 o 
   6  13   2     1200.10     1164.97     61.03 o 
   7  13   2     2676.92     2741.10    124.82 o 
   8  13   2      131.76      156.61     80.05 o 
   9  13   2      467.32      489.72     76.20 o 
 -10  14   2      295.92      430.26     63.96 o 
  -9  14   2     1216.79     1311.73     80.58 o 
  -8  14   2       44.32       55.42     34.62 o 
  -7  14   2      954.43     1027.58     62.98 o 
  -6  14   2      609.35      596.52     58.03 o 
  -5  14   2     2326.85     2468.82     95.24 o 
  -4  14   2     4299.50     4421.06    128.85 o 
  -3  14   2      293.79      269.66     34.78 o 
  -2  14   2     5330.25     5129.88    213.12 o 
  -1  14   2     4258.15     4004.30     86.62 o 
   0  14   2     1845.98     1741.39     43.71 o 
   1  14   2    10896.48    11463.26    292.34 o 
   2  14   2      350.69      350.08     24.00 o 
   3  14   2     4278.07     4263.67    105.05 o 
   4  14   2     2603.79     2428.13     65.38 o 
   5  14   2     1380.64     1398.93     53.92 o 
   6  14   2     1491.13     1605.02     68.61 o 
   7  14   2       36.27        8.10     36.46 o 
   8  14   2      705.76      601.56     80.17 o 
   9  14   2      384.83      450.49     85.06 o 
 -10  15   2      136.15      114.73     59.30 o 
  -9  15   2       72.83       88.31     40.10 o 
  -8  15   2     4192.34     4425.39    150.76 o 
  -7  15   2       65.60       95.99     34.99 o 
  -6  15   2      346.33      430.41     51.61 o 
  -5  15   2      100.32      110.71     49.50 o 
  -4  15   2     5503.70     5378.41    158.53 o 
  -3  15   2      240.48      145.90     61.41 o 
  -2  15   2     5907.44     4600.46   1202.42 o 
  -1  15   2      282.24      288.48     24.65 o 
   0  15   2     3321.19     3324.72     58.87 o 
   1  15   2      175.68      179.06     34.89 o 
   2  15   2     9571.73     7091.86   1681.28 o 
   3  15   2      109.97      150.04     27.50 o 
   4  15   2       13.51        7.82     20.18 o 
   5  15   2      320.23      315.38     36.64 o 
   6  15   2      120.84       79.13     32.61 o 
   7  15   2      103.57      147.11     47.56 o 
   8  15   2     1228.70     1287.74    146.25 o 
   9  15   2       69.80       63.25     59.27 o 
 -10  16   2       46.50      120.28     62.02 o 
  -9  16   2     1481.44     1591.35    105.67 o 
  -8  16   2       12.61       25.38     34.64 o 
  -7  16   2     2195.59     2410.32    174.41 o 
  -6  16   2      333.94      328.30     47.14 o 
  -5  16   2     1322.93     1258.10     92.09 o 
  -4  16   2     1135.86     1111.20     71.17 o 
  -3  16   2      320.80      258.33    132.70 o 
  -2  16   2      811.96      519.82    246.15 o 
  -1  16   2     1516.67     1476.46     48.98 o 
   0  16   2      289.07      339.89     29.21 o 
   1  16   2    10815.64    11212.24    292.97 o 
   2  16   2       26.20        7.16     16.18 o 
   3  16   2     6634.04     6612.74    146.85 o 
   4  16   2     1233.09     1237.29     65.58 o 
   5  16   2     2485.64     2546.37     84.71 o 
   6  16   2      948.77      956.05     72.94 o 
   7  16   2      198.42      230.13     56.96 o 
   8  16   2      135.84      203.81     56.04 o 
  -9  17   2       29.02       19.84     36.73 o 
  -8  17   2     2214.97     2453.88    125.20 o 
  -7  17   2      345.72      238.96     46.83 o 
  -6  17   2      876.68      935.17     73.60 o 
  -5  17   2      617.27      474.95     58.96 o 
  -4  17   2      387.16      335.30     44.06 o 
  -3  17   2     4714.91     4681.97    178.20 o 
  -2  17   2      504.62      536.97    160.68 o 
  -1  17   2     1020.06     1016.95     43.68 o 
   0  17   2      665.11      587.47     41.84 o 
   1  17   2      216.79      107.09     56.19 o 
   2  17   2     6155.47     6396.31    143.15 o 
   3  17   2      875.71      928.75     56.85 o 
   4  17   2     3207.41     3042.67     93.93 o 
   5  17   2      651.47      683.68     52.34 o 
   6  17   2      278.91      296.37     50.25 o 
   7  17   2     1235.33     1270.34    111.52 o 
   8  17   2      494.23      477.74     75.38 o 
  -9  18   2       43.95       77.70     60.04 o 
  -8  18   2       47.80       31.87     36.31 o 
  -7  18   2       75.07      105.57     36.31 o 
  -6  18   2      268.95      324.66     47.82 o 
  -5  18   2      906.50      937.63     72.13 o 
  -4  18   2     3900.26     3742.01    122.88 o 
  -3  18   2        0.07       12.92     22.76 o 
  -2  18   2     5926.79     5849.80    205.35 o 
  -1  18   2       28.51       24.99     19.24 o 
   0  18   2     1829.19     1937.24     67.88 o 
   1  18   2     1290.50     1143.18    130.02 o 
   2  18   2      107.95       85.12     25.48 o 
   3  18   2       62.09       43.54     23.63 o 
   4  18   2      895.55      976.48     60.93 o 
   5  18   2       38.22       16.85     24.22 o 
   6  18   2     2462.16     2504.99    107.52 o 
   7  18   2      146.50       64.17     45.42 o 
   8  18   2     1112.84     1157.15    110.17 o 
  -9  19   2      279.17      273.84     71.75 o 
  -8  19   2       41.43       59.16     39.15 o 
  -7  19   2       65.17       27.31     37.47 o 
  -6  19   2      468.62      517.19     76.40 o 
  -5  19   2     2651.24     2679.96    153.20 o 
  -4  19   2        7.85        0.00     40.75 o 
  -3  19   2     4715.22     4761.26    391.80 o 
  -2  19   2      310.65      385.01     43.84 o 
  -1  19   2     2662.01     2599.31    109.62 o 
   0  19   2      303.22      363.99     36.26 o 
   1  19   2      469.12      440.35     39.85 o 
   2  19   2       77.82       82.02     26.07 o 
   3  19   2      346.85      427.44     43.18 o 
   4  19   2      516.75      502.90     47.36 o 
   5  19   2     2669.23     2633.95     92.30 o 
   6  19   2      154.75      148.05     41.75 o 
   7  19   2     2030.83     2017.10    144.09 o 
   8  19   2        1.51       11.25     45.57 o 
  -8  20   2       71.56       48.85     40.09 o 
  -7  20   2     1558.14     1721.03    213.52 o 
  -6  20   2        4.19        0.00     38.07 o 
  -5  20   2      361.51      405.09     69.86 o 
  -4  20   2     1589.03     1759.56    155.87 o 
  -3  20   2      107.30       83.58     41.80 o 
  -2  20   2     2404.99     2524.36    145.06 o 
  -1  20   2     1446.40     1610.17     76.70 o 
   0  20   2     1142.89     1033.82     56.91 o 
   1  20   2     2224.07     1976.19     73.46 o 
   2  20   2       77.13       53.06     31.76 o 
   3  20   2     1199.34     1240.37     68.93 o 
   4  20   2      612.38      581.05     51.13 o 
   5  20   2      129.92      109.70     35.78 o 
   6  20   2     1025.06     1167.65    108.51 o 
   7  20   2        6.49       30.01     46.40 o 
  -8  21   2      354.10      204.99     62.89 o 
  -7  21   2       29.63       18.59     46.97 o 
  -6  21   2     2054.39     2360.75    149.77 o 
  -5  21   2        0.35        0.00     36.01 o 
  -4  21   2      810.86      754.91    108.92 o 
  -3  21   2      969.22      969.57     95.97 o 
  -2  21   2        6.76       12.72     25.78 o 
  -1  21   2        6.53       18.54     25.94 o 
   0  21   2     5100.62     4799.21    141.52 o 
   1  21   2      122.70      158.38     29.97 o 
   2  21   2     2400.49     2278.30     84.11 o 
   3  21   2      654.63      681.79     52.82 o 
   4  21   2     3246.54     3121.60    103.47 o 
   5  21   2        0.81        0.00     26.36 o 
   6  21   2        0.25       52.82     35.59 o 
   7  21   2      175.88      139.67     58.51 o 
  -7  22   2     1789.32     2087.12    160.18 o 
  -6  22   2       70.32       96.66     50.61 o 
  -5  22   2      813.65      859.60    113.54 o 
  -4  22   2       86.81       39.07     84.29 o 
  -3  22   2       33.29       57.76     51.19 o 
  -2  22   2      270.44      259.57     66.99 o 
  -1  22   2     1093.79     1135.12     69.55 o 
   0  22   2       10.87       68.17     40.74 o 
   1  22   2     3190.08     3289.09    100.92 o 
   2  22   2        3.33        0.00     20.99 o 
   3  22   2     3325.46     3522.72    111.10 o 
   4  22   2       84.47      163.12     34.49 o 
   5  22   2      183.46      181.99     38.06 o 
   6  22   2       49.43       51.09     36.51 o 
  -7  23   2        1.98       36.29     50.30 o 
  -6  23   2     1251.69     1215.72    120.80 o 
  -5  23   2      628.41      672.40     91.62 o 
  -4  23   2       60.33       84.92     45.87 o 
  -3  23   2      886.05      681.02     82.72 o 
  -2  23   2      140.93      106.84     66.58 o 
  -1  23   2     2109.91     2110.40     89.97 o 
   0  23   2     1955.07     1785.49     84.05 o 
   1  23   2      251.13      267.22     36.92 o 
   2  23   2     1856.65     1721.37     77.44 o 
   3  23   2        3.46        0.00     24.23 o 
   4  23   2      661.41      674.66     58.79 o 
   5  23   2      716.58      717.38     70.78 o 
   6  23   2        0.06       20.24     37.02 o 
  -6  24   2      243.12      243.34     68.48 o 
  -5  24   2      136.65      107.26     51.67 o 
  -4  24   2     1411.26     1361.80    133.17 o 
  -3  24   2       27.31       96.67     43.64 o 
  -2  24   2     2665.58     2613.77    143.96 o 
  -1  24   2      392.76      350.00     84.29 o 
   0  24   2      375.42      529.51    112.77 o 
   1  24   2      248.22      171.10     50.17 o 
   2  24   2        0.31        0.00     24.85 o 
   3  24   2      352.97      301.49     42.41 o 
   4  24   2     1007.75      999.94     71.46 o 
   5  24   2        3.51       30.68     32.14 o 
  -6  25   2        0.09        0.00     46.26 o 
  -5  25   2     1044.62     1157.73    118.05 o 
  -4  25   2       54.59       50.35     58.50 o 
  -3  25   2      916.69      816.04     96.43 o 
  -2  25   2       40.73       53.25     42.36 o 
  -1  25   2     1387.36     1450.07    123.00 o 
   0  25   2      221.70      252.91     58.49 o 
   1  25   2      198.33      111.38     96.99 o 
   2  25   2      109.55      134.67     38.30 o 
   3  25   2        4.70       11.41     32.62 o 
   4  25   2       14.63       36.63     36.73 o 
   5  25   2     1316.85     1330.81    126.30 o 
  -5  26   2       72.58      112.51     54.65 o 
  -4  26   2      473.22      454.18     99.30 o 
  -3  26   2       46.15       47.56     40.96 o 
  -2  26   2     1240.00     1231.33    116.38 o 
  -1  26   2      249.96      347.83    102.76 o 
   0  26   2      260.95      320.02     64.50 o 
   1  26   2      719.07      682.80    110.07 o 
   2  26   2        6.83        0.00     36.23 o 
   3  26   2      430.02      404.08     59.47 o 
   4  26   2      416.95      290.14     61.88 o 
  -4  27   2       63.88       51.63     49.38 o 
  -3  27   2       13.01       56.69     43.69 o 
  -2  27   2      277.53      237.78     59.13 o 
  -1  27   2      503.50      418.04     76.46 o 
   0  27   2      292.26      253.20     60.83 o 
   1  27   2        3.72       29.00     39.19 o 
   2  27   2     1430.07     1452.11    272.11 o 
   3  27   2        3.64       44.59     44.70 o 
  -3  28   2        2.26       39.82     85.44 o 
  -2  28   2       17.54       96.80     50.30 o 
  -1  28   2      964.86      944.09    153.56 o 
   0  28   2        1.01        0.00     41.27 o 
   1  28   2     1483.84     1304.71    125.81 o 
   2  28   2       77.89      141.16     55.00 o 
  -1  29   2      158.55      244.03     67.09 o 
   0  29   2      764.81      626.76     90.35 o 
 -11   0   3     1050.58      715.87    132.40 o 
  -9   0   3     5469.11     5603.11    200.00 o 
  -5   0   3     1234.54     1111.78     66.09 o 
  -3   0   3      241.90      224.00     43.11 o 
  -1   0   3    13723.85    14879.23    495.72 o 
   1   0   3    16809.69    16820.18    374.46 o 
   3   0   3     4312.84     4086.59    179.35 o 
   5   0   3      287.24      264.02     63.89 o 
   7   0   3     5834.16     5556.04    287.12 o 
   9   0   3     2348.47     2244.04    147.41 o 
 -11   1   3       84.79      112.90     59.27 o 
 -10   1   3     3329.89     3695.17    114.60 o 
  -9   1   3      727.77      762.05     56.65 o 
  -8   1   3     3878.66     3836.77    145.21 o 
  -7   1   3     1008.45      947.31     63.30 o 
  -6   1   3     1920.25     2088.79     68.00 o 
  -5   1   3     5549.08     5773.23    153.66 o 
  -4   1   3      411.94      326.38     27.04 o 
  -3   1   3     4032.70     4131.82    106.22 o 
  -2   1   3     2170.58     2391.94     85.45 o 
  -1   1   3    15883.18    17051.80    396.60 o 
   0   1   3    38420.57    39570.07    601.58 o 
   1   1   3      352.71      371.49     19.69 o 
   2   1   3     1002.40     1073.35     36.60 o 
   3   1   3      651.95      738.10    110.46 o 
   4   1   3     5598.39     5629.15    171.72 o 
   5   1   3     2901.90     2743.97    137.02 o 
   6   1   3     2266.91     1869.34    102.03 o 
   7   1   3      607.29      607.79     55.47 o 
   8   1   3      572.50      495.89     53.52 o 
   9   1   3      378.61      269.21     39.31 o 
  10   1   3     2053.57     2046.31    232.46 o 
 -11   2   3      295.35      212.45     62.59 o 
 -10   2   3       10.40        0.00     26.31 o 
  -9   2   3     3624.82     4017.04    116.31 o 
  -8   2   3        3.54        5.30     21.14 o 
  -7   2   3     2370.43     2245.25    109.20 o 
  -6   2   3     5310.88     5457.36    178.79 o 
  -5   2   3     1018.33     1176.00     58.39 o 
  -4   2   3    18871.93    18441.88    267.37 o 
  -3   2   3     4369.94     2701.89   1040.91 o 
  -2   2   3     5255.41     5014.07    216.89 o 
  -1   2   3    19808.95    20975.27    380.33 o 
   0   2   3     1495.28     1576.32     38.67 o 
   1   2   3    16543.01    17450.38    274.08 o 
   2   2   3    13185.32    13986.42    261.46 o 
   3   2   3     2175.89     2031.46     57.42 o 
   4   2   3    10437.97     9950.35    263.70 o 
   5   2   3      400.12      417.54     55.00 o 
   6   2   3     7632.67     7569.45    229.99 o 
   7   2   3     1135.23     1210.52    127.98 o 
   8   2   3      876.84      963.03     72.75 o 
   9   2   3     1053.53     1201.45     90.02 o 
  10   2   3       24.73        0.00     44.84 o 
 -11   3   3      537.20      748.88     96.87 o 
 -10   3   3      312.28      394.11     46.37 o 
  -9   3   3      863.39      814.40     65.44 o 
  -8   3   3      488.77      553.46     58.44 o 
  -7   3   3     3463.58     3445.95    229.00 o 
  -6   3   3      150.59      122.97     23.00 o 
  -5   3   3    25000.68    25121.53    400.91 o 
  -4   3   3        1.89        0.48      5.63 o 
  -3   3   3    13793.19     6323.50   4109.05 o 
  -2   3   3      632.89      582.11     26.19 o 
  -1   3   3    10940.33    11685.76    222.81 o 
   0   3   3      168.88      276.59     15.77 o 
   1   3   3     5926.47     6041.18     95.78 o 
   2   3   3     2558.42     2537.73     53.82 o 
   3   3   3     7359.60     8165.30    146.92 o 
   4   3   3      844.23      896.11     36.38 o 
   5   3   3     9536.97     9500.95    213.95 o 
   6   3   3      950.90      941.25     69.82 o 
   7   3   3     3148.88     3265.42    114.42 o 
   8   3   3       96.95       50.93     30.43 o 
   9   3   3      277.29      245.98     47.25 o 
  10   3   3      152.76      170.41     59.61 o 
 -11   4   3      220.91      218.81     63.81 o 
 -10   4   3      351.32      379.84     45.59 o 
  -9   4   3      973.33      804.37     59.53 o 
  -8   4   3     1704.83     1941.86     75.75 o 
  -7   4   3     4676.51     4663.09    118.80 o 
  -6   4   3     7939.22     8121.73    167.36 o 
  -5   4   3      226.05      297.34     19.02 o 
  -4   4   3    16763.40    17223.72    253.16 o 
  -3   4   3        7.85        8.59      6.99 o 
  -2   4   3    17615.03    18026.42    326.08 o 
  -1   4   3     2306.01     2151.49     49.33 o 
   0   4   3     2258.49     2497.02     48.05 o 
   1   4   3     1535.02     1635.42     37.47 o 
   2   4   3     4046.91     4105.26     72.29 o 
   3   4   3      824.31      923.38     36.77 o 
   4   4   3    12969.74    12831.38    222.18 o 
   5   4   3      343.78      388.69     29.63 o 
   6   4   3     9620.16     9608.16    224.09 o 
   7   4   3      859.97      820.88     63.87 o 
   8   4   3     2004.38     2011.30     93.07 o 
   9   4   3     1181.36     1284.44     89.38 o 
  10   4   3       94.98      189.02     61.09 o 
 -11   5   3      502.85      547.63     87.07 o 
 -10   5   3     1957.37     2009.81     91.02 o 
  -9   5   3        1.30       29.86     25.52 o 
  -8   5   3     6179.19     6364.93    152.56 o 
  -7   5   3     1066.53     1013.91     59.02 o 
  -6   5   3      383.52      394.45     24.71 o 
  -5   5   3     4732.86     4656.36    107.78 o 
  -4   5   3     1917.24     2188.47     79.67 o 
  -3   5   3     2026.46     1346.95    503.89 o 
  -2   5   3     3477.87     3410.37     79.72 o 
  -1   5   3     5221.91     5700.23    117.18 o 
   0   5   3    13425.86    13912.83    256.09 o 
   1   5   3      937.58      919.80     32.53 o 
   2   5   3    25461.48    25777.04    360.15 o 
   3   5   3     2283.19     2505.80     61.84 o 
   4   5   3       85.68      104.77     18.80 o 
   5   5   3     2315.24     2297.08     75.77 o 
   6   5   3        9.56        0.00     24.60 o 
   7   5   3     1571.15     1584.37     84.17 o 
   8   5   3     3187.28     3351.97    122.57 o 
   9   5   3       84.24       79.60     36.26 o 
  10   5   3      594.30      758.99    180.89 o 
 -11   6   3     1378.58     1460.77    134.39 o 
 -10   6   3      183.33      129.66     37.55 o 
  -9   6   3     3238.84     3183.40    103.55 o 
  -8   6   3        2.38       54.98     25.97 o 
  -7   6   3    10117.49    10029.87    204.31 o 
  -6   6   3      173.91      168.75     27.08 o 
  -5   6   3     2024.81     2150.93     67.57 o 
  -4   6   3      535.09      765.25     51.37 o 
  -3   6   3      410.92      365.77    131.39 o 
  -2   6   3      738.22      752.50     44.44 o 
  -1   6   3     8737.88     9040.24    175.16 o 
   0   6   3      415.80      416.22     31.89 o 
   1   6   3    15871.92    15787.20    224.24 o 
   2   6   3     1781.89     1765.30     57.03 o 
   3   6   3     6267.04     6391.19    108.32 o 
   4   6   3       82.24      102.23     14.26 o 
   5   6   3        3.40        6.65     15.41 o 
   6   6   3       29.66       15.83     44.37 o 
   7   6   3     1648.58     1549.82     80.23 o 
   8   6   3      160.44      138.32     36.96 o 
   9   6   3     2983.28     3063.97    135.80 o 
  10   6   3       14.53        0.00     49.08 o 
 -11   7   3       12.44       24.91     47.89 o 
 -10   7   3     1313.74     1185.75     76.48 o 
  -9   7   3        4.65       11.40     24.97 o 
  -8   7   3     4107.20     4403.91    189.65 o 
  -7   7   3     1199.73     1280.53     67.22 o 
  -6   7   3     2457.28     2959.09     87.36 o 
  -5   7   3     1025.75     1058.42     48.84 o 
  -4   7   3      995.44     1058.58     51.97 o 
  -3   7   3    10769.75     6362.72   2780.48 o 
  -2   7   3    11538.83    11278.67    292.98 o 
  -1   7   3        6.33        4.63      8.79 o 
   0   7   3    19793.54    20260.08    315.78 o 
   1   7   3        0.25        8.59      7.25 o 
   2   7   3    12783.27    11666.34    682.22 o 
   3   7   3     6128.14     6423.99    202.87 o 
   4   7   3      300.53      361.62     24.77 o 
   5   7   3      576.71      311.65    199.60 o 
   6   7   3      131.19       82.87     29.95 o 
   7   7   3      920.04      844.45     65.52 o 
   8   7   3     2479.77     2495.36    105.36 o 
   9   7   3        9.65       24.72     32.38 o 
  10   7   3      861.34      953.48    108.83 o 
 -11   8   3     1030.25     1106.08    116.89 o 
 -10   8   3        1.31       12.81     28.41 o 
  -9   8   3     1143.09     1064.74     69.89 o 
  -8   8   3      209.61      172.70     43.36 o 
  -7   8   3     2337.66     2639.84     88.38 o 
  -6   8   3     5717.80     5792.21    186.54 o 
  -5   8   3      683.87      679.12     67.99 o 
  -4   8   3    14157.71    13899.48    336.04 o 
  -3   8   3      799.16      854.46    177.86 o 
  -2   8   3     6368.75     6681.57    201.32 o 
  -1   8   3     4679.67     4876.60     94.45 o 
   0   8   3      311.44      370.21     26.13 o 
   1   8   3    10140.81    10281.42    184.52 o 
   2   8   3     5994.94     6314.54    118.60 o 
   3   8   3      751.24      805.03     36.27 o 
   4   8   3     6201.71     5835.40    437.08 o 
   5   8   3      196.06      158.50     59.66 o 
   6   8   3     3177.37     3200.72    109.37 o 
   7   8   3     1677.17     1815.18     87.53 o 
   8   8   3      539.57      540.03     58.82 o 
   9   8   3     1571.10     1613.46    113.74 o 
 -11   9   3       87.73       96.00     52.42 o 
 -10   9   3        0.11       13.99     29.63 o 
  -9   9   3       15.14       48.89     28.63 o 
  -8   9   3       51.39       84.44     37.55 o 
  -7   9   3     9029.32     9078.92    193.86 o 
  -6   9   3      372.25      377.07     36.98 o 
  -5   9   3     3679.85     3869.68    115.31 o 
  -4   9   3      234.66      253.68     31.69 o 
  -3   9   3    15763.23    15501.59    296.75 o 
  -2   9   3     2379.95     2407.67     56.81 o 
  -1   9   3      925.41     1055.39     32.98 o 
   0   9   3       68.82       72.70     17.00 o 
   1   9   3        3.02       13.71      8.07 o 
   2   9   3     2609.48     2853.78     52.95 o 
   3   9   3    14234.88    14257.63    217.95 o 
   4   9   3        0.09       10.90     11.92 o 
   5   9   3     4305.70     4307.52    118.36 o 
   6   9   3      438.20      512.07     51.13 o 
   7   9   3     3695.30     3603.28    124.33 o 
   8   9   3      577.43      618.59     62.25 o 
   9   9   3       22.23       15.87     31.58 o 
 -11  10   3      223.14      115.17     66.97 o 
 -10  10   3      364.62      326.70     48.07 o 
  -9  10   3      142.79      161.15     36.49 o 
  -8  10   3      308.54      240.75     37.42 o 
  -7  10   3       80.09       67.72     27.23 o 
  -6  10   3     7937.67     8260.46    203.17 o 
  -5  10   3      170.01      192.91     31.85 o 
  -4  10   3     6706.09     6776.91    164.45 o 
  -3  10   3     3081.59     2858.70    345.13 o 
  -2  10   3     8996.01     8948.39    154.80 o 
  -1  10   3      906.11     1011.42     48.98 o 
   0  10   3     4111.06     4264.99     93.82 o 
   1  10   3      926.05      975.12     39.96 o 
   2  10   3     3033.27     3112.85     56.54 o 
   3  10   3      447.68      497.65     29.83 o 
   4  10   3     6683.18     6795.43    123.21 o 
   5  10   3       14.60        5.98     18.36 o 
   6  10   3     8689.30     8618.63    307.04 o 
   7  10   3      434.79      477.72     62.48 o 
   8  10   3     1258.36     1318.68     88.13 o 
   9  10   3      148.89      203.21     46.30 o 
 -11  11   3      166.08       72.96     54.65 o 
 -10  11   3     2466.99     2571.51    118.26 o 
  -9  11   3      519.78      611.06     56.76 o 
  -8  11   3     1779.52     1884.57    135.44 o 
  -7  11   3     3955.81     3827.75    127.80 o 
  -6  11   3     2935.44     2838.13    103.25 o 
  -5  11   3     3731.46     3613.12    129.16 o 
  -4  11   3        0.47       13.30     21.82 o 
  -3  11   3    10313.77     9707.33    499.18 o 
  -2  11   3     1773.16     1829.00     48.25 o 
  -1  11   3       13.50       12.47     21.01 o 
   0  11   3     7642.07     7949.19    152.10 o 
   1  11   3       16.80       45.62     16.53 o 
   2  11   3     4077.35     4328.39     71.97 o 
   3  11   3     4967.85     4795.11     93.63 o 
   4  11   3     1352.86     1384.66     47.10 o 
   5  11   3      894.25      877.01     51.56 o 
   6  11   3      918.54      953.94     67.85 o 
   7  11   3     1642.17     1622.98     88.38 o 
   8  11   3     1051.26     1076.36     80.84 o 
   9  11   3       91.02       93.46     49.12 o 
 -10  12   3        5.48       22.00     31.77 o 
  -9  12   3     2761.31     2678.54    132.88 o 
  -8  12   3       42.01       88.56     35.86 o 
  -7  12   3     3540.68     3538.51    123.77 o 
  -6  12   3      281.41      282.84     42.99 o 
  -5  12   3     2114.22     2022.05    114.14 o 
  -4  12   3      242.43      274.05     33.63 o 
  -3  12   3     3389.59     2957.23    277.58 o 
  -2  12   3     1466.92     1512.20     83.55 o 
  -1  12   3     8050.81     8066.94    184.31 o 
   0  12   3      573.28      642.35     39.31 o 
   1  12   3    14154.56    14317.32    250.91 o 
   2  12   3      690.80      769.91     66.11 o 
   3  12   3     4042.87     3923.99    113.94 o 
   4  12   3      495.33      477.33     32.40 o 
   5  12   3      599.33      616.73     47.62 o 
   6  12   3      293.38      355.18     44.98 o 
   7  12   3      550.46      566.68     72.41 o 
   8  12   3        3.11       32.19     40.55 o 
   9  12   3     1839.83     1924.46    142.84 o 
 -10  13   3     1615.76     1577.87     91.02 o 
  -9  13   3       83.46       45.11     37.70 o 
  -8  13   3     2584.73     2997.26    119.10 o 
  -7  13   3      120.52      134.98     34.90 o 
  -6  13   3     2012.59     1942.15     86.99 o 
  -5  13   3     3171.28     3108.30    108.00 o 
  -4  13   3       13.40       10.79     16.76 o 
  -3  13   3      314.65      239.62     93.75 o 
  -2  13   3     6027.88     6171.47    143.24 o 
  -1  13   3     2962.61     3166.02     82.24 o 
   0  13   3     8209.00     8061.79    158.52 o 
   1  13   3     1126.38     1116.26     50.58 o 
   2  13   3     5203.35     5480.09    167.63 o 
   3  13   3      786.48      828.94     37.73 o 
   4  13   3       52.23       40.84     17.55 o 
   5  13   3     2624.11     2546.38     80.45 o 
   6  13   3      492.28      508.80     68.27 o 
   7  13   3      105.13      104.62     44.10 o 
   8  13   3     2261.69     2121.60    213.22 o 
   9  13   3      300.19      322.21     69.90 o 
 -10  14   3       36.40       11.91     40.07 o 
  -9  14   3      802.30      886.97    112.62 o 
  -8  14   3     1098.84      991.91     80.10 o 
  -7  14   3      531.49      595.54     60.41 o 
  -6  14   3     3862.30     3380.89    118.17 o 
  -5  14   3       56.36       28.52     27.20 o 
  -4  14   3     5989.34     3592.22   2001.60 o 
  -3  14   3      909.62      618.19    265.42 o 
  -2  14   3     1645.90     1609.20     84.63 o 
  -1  14   3     6756.67     6845.11    141.75 o 
   0  14   3      510.67      507.16     37.17 o 
   1  14   3     8449.17     8566.44    195.94 o 
   2  14   3     1254.46     1198.39     74.52 o 
   3  14   3     1265.30     1356.29     87.77 o 
   4  14   3     3010.23     2923.92     86.70 o 
   5  14   3      119.50      188.34     38.51 o 
   6  14   3     1283.34     1588.04    202.83 o 
   7  14   3      597.93      657.78     81.20 o 
   8  14   3      326.50      447.18     73.97 o 
 -10  15   3       28.62       63.48     42.06 o 
  -9  15   3       93.47       44.30     40.54 o 
  -8  15   3      281.15      201.39     46.64 o 
  -7  15   3      253.06      269.13     46.47 o 
  -6  15   3      170.19      215.52     40.95 o 
  -5  15   3     8553.43     8665.03    346.53 o 
  -4  15   3      286.89      218.33     46.92 o 
  -3  15   3      603.26      412.89    208.21 o 
  -2  15   3      249.31      303.19     29.27 o 
  -1  15   3     4869.01     4973.71    121.99 o 
   0  15   3     1697.87     1608.67     59.42 o 
   1  15   3     1444.15     1464.86     78.92 o 
   2  15   3       63.69       33.33     19.82 o 
   3  15   3     3231.64     3200.54    112.66 o 
   4  15   3       39.57       66.29     24.38 o 
   5  15   3     5660.26     5707.25    188.61 o 
   6  15   3       25.62       56.29     38.14 o 
   7  15   3     1482.38     1572.35    124.27 o 
   8  15   3       39.12        0.00     43.44 o 
 -10  16   3       94.12       36.62     55.67 o 
  -9  16   3      136.36      183.90     67.84 o 
  -8  16   3      174.00      149.86     43.33 o 
  -7  16   3       18.07       27.43     31.36 o 
  -6  16   3     3911.73     4340.66    142.67 o 
  -5  16   3      102.33      155.49     36.18 o 
  -4  16   3     8656.65     8535.44    207.80 o 
  -3  16   3     1583.66      937.53    678.15 o 
  -2  16   3     2908.59     2804.03    135.21 o 
  -1  16   3      965.55     1029.01     52.63 o 
   0  16   3      519.00      565.52     49.89 o 
   1  16   3       65.41       30.50     19.75 o 
   2  16   3     2049.27     1917.44    109.77 o 
   3  16   3       51.16       12.90     22.32 o 
   4  16   3     3605.76     3780.20    106.00 o 
   5  16   3       42.35       42.41     30.06 o 
   6  16   3     1633.83     1727.68    118.02 o 
   7  16   3       12.49       49.71     40.97 o 
   8  16   3      530.19      622.84     86.54 o 
  -9  17   3      117.27      123.03     45.53 o 
  -8  17   3      848.24      913.47     81.41 o 
  -7  17   3       47.74       48.55     33.33 o 
  -6  17   3      909.65      897.47     72.77 o 
  -5  17   3    10024.80    10318.29    283.54 o 
  -4  17   3      264.02      216.71     53.06 o 
  -3  17   3      589.23      684.04     78.47 o 
  -2  17   3     1389.64     1521.02    154.72 o 
  -1  17   3     4542.17     4829.61    175.77 o 
   0  17   3     3050.74     3237.08     90.94 o 
   1  17   3      705.80      724.19     47.85 o 
   2  17   3     1929.14     1839.10     69.03 o 
   3  17   3      428.99      405.38     40.68 o 
   4  17   3       42.94       46.54     24.88 o 
   5  17   3     3625.31     3675.29    134.02 o 
   6  17   3       59.18       65.83     34.63 o 
   7  17   3      447.26      524.66     76.72 o 
   8  17   3      501.87      625.73     87.54 o 
  -9  18   3     1764.83     1854.99    118.50 o 
  -8  18   3       28.67       59.29     38.23 o 
  -7  18   3     1496.11     1655.50    102.80 o 
  -6  18   3       15.84       49.16     30.08 o 
  -5  18   3       82.78       46.28     69.66 o 
  -4  18   3      158.08      227.03     53.62 o 
  -3  18   3      717.79      658.49     77.83 o 
  -2  18   3      171.05      129.00     32.53 o 
  -1  18   3     4367.89     4242.05    109.93 o 
   0  18   3      620.03      610.36     45.60 o 
   1  18   3     4771.57     4487.88    115.10 o 
   2  18   3      249.82      249.78     46.22 o 
   3  18   3     1757.44     1769.35    106.13 o 
   4  18   3      378.15      453.00     44.75 o 
   5  18   3       15.21        6.95     29.10 o 
   6  18   3      203.78      222.09     45.46 o 
   7  18   3      552.18      639.98     86.03 o 
  -9  19   3        0.12        0.00     49.57 o 
  -8  19   3     1568.13     1580.98    134.93 o 
  -7  19   3      630.63      634.88     87.45 o 
  -6  19   3      968.80     1017.22    105.19 o 
  -5  19   3       46.74      138.35     51.21 o 
  -4  19   3      435.87      473.28     70.65 o 
  -3  19   3     1087.71     1075.07    180.51 o 
  -2  19   3     1038.79     1023.08     69.50 o 
  -1  19   3      107.05       83.17     25.99 o 
   0  19   3     8254.13     8024.73    172.71 o 
   1  19   3      213.72      251.21     34.87 o 
   2  19   3     3044.48     2984.51     93.63 o 
   3  19   3      667.37      747.33     54.66 o 
   4  19   3     1837.61     2008.50     82.01 o 
   5  19   3      222.88      248.45     43.69 o 
   6  19   3      568.74      643.36     66.98 o 
   7  19   3      249.12      362.43     76.59 o 
  -8  20   3      232.34      274.57     69.67 o 
  -7  20   3      931.26     1069.34    157.41 o 
  -6  20   3     1348.21     1463.00    138.55 o 
  -5  20   3        9.15       27.77     78.13 o 
  -4  20   3     1049.39     1039.07    100.65 o 
  -3  20   3      526.00      505.87    140.09 o 
  -2  20   3      751.98      700.26     58.56 o 
  -1  20   3     2622.06     2490.83     83.23 o 
   0  20   3        1.93       18.09     22.37 o 
   1  20   3     4227.20     4260.53    115.58 o 
   2  20   3       86.54      105.38     28.43 o 
   3  20   3      154.21      165.04     37.31 o 
   4  20   3      965.68     1053.34     88.66 o 
   5  20   3      158.57      167.71     41.31 o 
   6  20   3     1529.69     1383.46     96.51 o 
   7  20   3      579.37      540.09     84.92 o 
  -8  21   3      146.66      101.71     55.13 o 
  -7  21   3     1084.85     1138.13    117.84 o 
  -6  21   3      505.77      471.64     80.22 o 
  -5  21   3     2117.67     2260.16    136.60 o 
  -4  21   3      216.43      252.61     57.83 o 
  -3  21   3     6183.63     5679.75    218.46 o 
  -2  21   3        0.31        0.00     25.42 o 
  -1  21   3      122.95       70.22     29.22 o 
   0  21   3     1142.24     1199.22     67.04 o 
   1  21   3        4.64       13.38     21.23 o 
   2  21   3      151.66      121.16     30.82 o 
   3  21   3     1327.48     1362.82     75.70 o 
   4  21   3      118.57      154.43     34.10 o 
   5  21   3     1595.78     1593.85    102.89 o 
   6  21   3       40.98       53.89     39.10 o 
  -7  22   3       19.42       43.27     52.04 o 
  -6  22   3     1058.88     1248.34    121.92 o 
  -5  22   3        1.26        4.17     41.43 o 
  -4  22   3     2839.05     2821.53    151.66 o 
  -3  22   3        7.24        0.00     25.91 o 
  -2  22   3     1929.54     2000.21     89.00 o 
  -1  22   3      340.59      357.12     45.91 o 
   0  22   3       20.76       15.89     22.99 o 
   1  22   3       22.68        8.06     23.03 o 
   2  22   3     1144.48     1180.54     71.32 o 
   3  22   3        0.27       16.43     26.66 o 
   4  22   3     1660.76     1674.38     85.32 o 
   5  22   3        1.30       57.50     37.31 o 
   6  22   3     1022.68     1095.55     90.99 o 
  -7  23   3      384.44      368.97     79.21 o 
  -6  23   3       20.36       51.45     48.66 o 
  -5  23   3      474.55      458.48     75.92 o 
  -4  23   3       36.49        6.30     36.44 o 
  -3  23   3     3141.78     3210.51    188.12 o 
  -2  23   3     1182.63     1155.33     78.01 o 
  -1  23   3      198.84      211.14     39.68 o 
   0  23   3     1205.16     1235.60     70.36 o 
   1  23   3       83.74       90.35     30.71 o 
   2  23   3      861.51      853.92     62.61 o 
   3  23   3      858.61      857.17     64.46 o 
   4  23   3       54.15       14.92     28.29 o 
   5  23   3      624.47      706.80    112.71 o 
  -6  24   3      185.94      209.99     65.75 o 
  -5  24   3        7.57       18.46     79.28 o 
  -4  24   3      197.75      269.25     63.03 o 
  -3  24   3      124.18       96.19     46.60 o 
  -2  24   3      536.80      422.09     52.91 o 
  -1  24   3     1693.39     1725.65     92.82 o 
   0  24   3       24.49       24.84     25.14 o 
   1  24   3     1462.40     1553.48     80.57 o 
   2  24   3       71.15       97.25     32.22 o 
   3  24   3      677.75      633.61     58.18 o 
   4  24   3      134.69      119.66     36.53 o 
   5  24   3        1.84        0.00     34.31 o 
  -6  25   3      224.83      190.67    106.23 o 
  -5  25   3       94.31      162.79     59.68 o 
  -4  25   3       25.28       62.77     45.97 o 
  -3  25   3        0.36        0.00     37.33 o 
  -2  25   3     1632.01     1395.80    123.28 o 
  -1  25   3       27.45       15.89     40.03 o 
   0  25   3     1338.10     1310.88    170.88 o 
   1  25   3        8.61        1.42     26.30 o 
   2  25   3     2100.90     2196.81     93.77 o 
   3  25   3       10.25       59.61     30.40 o 
   4  25   3       92.92      121.22     37.79 o 
  -5  26   3        8.74       76.91     92.37 o 
  -4  26   3      663.76      625.59     89.64 o 
  -3  26   3      272.94      302.62     67.84 o 
  -2  26   3      242.70      299.05     65.50 o 
  -1  26   3     1155.89      923.77    208.99 o 
   0  26   3        0.03       23.21     40.53 o 
   1  26   3     1264.72     1203.81     92.77 o 
   2  26   3       15.87       16.00     33.16 o 
   3  26   3      456.44      413.38     60.28 o 
  -4  27   3       20.18       37.47     47.51 o 
  -3  27   3      879.52      912.54    108.02 o 
  -2  27   3      509.97      392.86     71.62 o 
  -1  27   3      270.97      212.43     81.59 o 
   0  27   3       64.71      132.61     50.17 o 
   1  27   3      158.14      176.28     57.81 o 
   2  27   3      612.90      601.21     70.46 o 
  -3  28   3        1.16       61.88     48.60 o 
  -2  28   3     1030.01      936.46    110.21 o 
  -1  28   3        0.65       35.12     44.38 o 
   0  28   3       56.74       68.12     50.06 o 
   1  28   3        6.64       51.66     51.33 o 
 -10   0   4        8.22       97.72     45.92 o 
  -8   0   4      380.14      514.67     67.09 o 
  -6   0   4    17480.09    18883.26    473.09 o 
  -4   0   4     5403.97     5068.56    111.50 o 
  -2   0   4     7749.90     6085.63    248.63 o 
   0   0   4    36030.83    38269.54    831.97 o 
   2   0   4     4101.65     4050.79    111.95 o 
   4   0   4    10688.65    10366.96    389.49 o 
   6   0   4     4143.17     4519.96    244.01 o 
   8   0   4     1014.72     1184.22     99.98 o 
 -11   1   4        5.74       28.79     31.46 o 
 -10   1   4     1859.96     2082.22     98.55 o 
  -9   1   4       85.96       91.53     29.42 o 
  -8   1   4     2209.21     2252.33    104.77 o 
  -7   1   4     8015.80     6941.44   1066.85 o 
  -6   1   4        5.99        0.00     15.14 o 
  -5   1   4     8151.68     8314.24    168.22 o 
  -4   1   4       13.82       35.62      8.99 o 
  -3   1   4     4320.47     4281.79    102.18 o 
  -2   1   4     2386.39     1760.78    204.37 o 
  -1   1   4     1861.76     1906.12     90.06 o 
   0   1   4     3045.51     3223.01     68.90 o 
   1   1   4     7063.67     7699.57    134.21 o 
   2   1   4     1759.81     1947.80     46.63 o 
   3   1   4    10911.23    11013.72    278.37 o 
   4   1   4      248.71      284.82     78.90 o 
   5   1   4     7151.22     6650.33    210.47 o 
   6   1   4      459.78      467.01     62.72 o 
   7   1   4     1570.74     1485.81     94.48 o 
   8   1   4       41.59       40.63     32.40 o 
   9   1   4      295.12      283.27     41.38 o 
 -11   2   4     1458.50     1619.97     91.10 o 
 -10   2   4      284.08      323.08     44.36 o 
  -9   2   4     1751.30     1706.37     72.02 o 
  -8   2   4     1809.71     1569.57     73.25 o 
  -7   2   4      811.68      876.24     64.25 o 
  -6   2   4     3727.64     3452.54     94.33 o 
  -5   2   4      460.20      554.27     38.20 o 
  -4   2   4      340.83      298.92     25.68 o 
  -3   2   4     4927.13     4117.35     99.59 o 
  -2   2   4       70.19       75.51     19.03 o 
  -1   2   4    37474.45    32852.20   4556.25 o 
   0   2   4      666.09      668.63     27.51 o 
   1   2   4     7030.47     7696.99    175.65 o 
   2   2   4     4672.12     5050.63     94.93 o 
   3   2   4     2017.83     2120.61     62.10 o 
   4   2   4     6194.56     6398.76    192.95 o 
   5   2   4     1096.16     1228.37    133.94 o 
   6   2   4      410.92      306.82     51.24 o 
   7   2   4      883.58      835.53     82.27 o 
   8   2   4       18.25        9.58     37.29 o 
   9   2   4     1844.10     1877.85    106.16 o 
 -11   3   4       10.27        4.74     32.34 o 
 -10   3   4     4591.56     4890.66    139.11 o 
  -9   3   4      118.82      124.87     40.89 o 
  -8   3   4     5284.09     5274.91    135.98 o 
  -7   3   4      280.98      306.34     41.95 o 
  -6   3   4      110.42       88.72     41.32 o 
  -5   3   4       55.69       50.62     11.06 o 
  -4   3   4       15.61       43.71     13.00 o 
  -3   3   4      999.38     1196.69     45.00 o 
  -2   3   4    14538.18    14012.47    270.10 o 
  -1   3   4     2554.25     2810.19    109.30 o 
   0   3   4    17464.10    17446.94    249.76 o 
   1   3   4      155.28      181.20     17.63 o 
   2   3   4    11289.57    11759.38    195.93 o 
   3   3   4     3003.56     2921.11     78.55 o 
   4   3   4       14.74       12.36     23.33 o 
   5   3   4      563.19      420.13     51.13 o 
   6   3   4     2694.21     2610.00     99.36 o 
   7   3   4     1198.76     1155.04     77.05 o 
   8   3   4     3591.04     3450.52    127.72 o 
   9   3   4       62.80      110.87     40.71 o 
 -11   4   4     2261.07     2244.93    100.75 o 
 -10   4   4      130.03      110.65     47.33 o 
  -9   4   4     4875.53     4814.09    134.03 o 
  -8   4   4      974.28      989.05     63.83 o 
  -7   4   4     1594.47     1313.92     79.23 o 
  -6   4   4     2458.27     2266.69     58.47 o 
  -5   4   4     2543.69     2091.24     96.20 o 
  -4   4   4      102.22       69.06     11.67 o 
  -3   4   4    10374.86     9888.95    200.71 o 
  -2   4   4       44.66       28.02     18.40 o 
  -1   4   4    33607.62    35027.50    760.88 o 
   0   4   4     8530.22     9932.72    151.32 o 
   1   4   4    10729.51    11389.82    171.47 o 
   2   4   4     4498.74     4419.66     87.72 o 
   3   4   4     1364.34     1350.78     45.60 o 
   4   4   4     3439.53     3295.12     80.05 o 
   5   4   4      283.22      298.28     39.32 o 
   6   4   4     3153.01     3205.58    186.97 o 
   7   4   4     2372.61     2368.57     99.86 o 
   8   4   4      140.18      231.34     59.96 o 
   9   4   4     1164.15     1122.13     86.85 o 
 -11   5   4      203.96      191.03     52.55 o 
 -10   5   4      633.56      791.21     64.29 o 
  -9   5   4      226.35      288.17     41.42 o 
  -8   5   4     2580.56     2850.33     96.34 o 
  -7   5   4     2538.65     2636.17     87.05 o 
  -6   5   4       13.50        0.00     14.53 o 
  -5   5   4     8824.81     8996.01    206.01 o 
  -4   5   4        2.15       17.49      9.44 o 
  -3   5   4     2634.77     2622.38     74.41 o 
  -2   5   4     3045.59     3273.08     86.26 o 
  -1   5   4      620.29      833.98     55.07 o 
   0   5   4     3643.93     3701.28     77.01 o 
   1   5   4     9343.67     9266.42    144.31 o 
   2   5   4      421.18      425.95     25.69 o 
   3   5   4     2878.69     2941.97     68.51 o 
   4   5   4       44.97       38.11     15.91 o 
   5   5   4    11233.06    10963.96    389.82 o 
   6   5   4      754.57      696.53     59.99 o 
   7   5   4      546.96      595.77     58.60 o 
   8   5   4     1783.63     1749.66     98.25 o 
   9   5   4        0.16        3.40     33.95 o 
 -11   6   4       28.25       53.70     33.86 o 
 -10   6   4      146.53      246.39     41.45 o 
  -9   6   4      320.72      305.08     41.28 o 
  -8   6   4     3998.66     4554.42    140.94 o 
  -7   6   4      447.94      388.23     46.89 o 
  -6   6   4     5670.44     5184.92    124.29 o 
  -5   6   4      414.30      493.31     44.40 o 
  -4   6   4    22001.01    10294.71   6907.50 o 
  -3   6   4      457.65      500.90     44.17 o 
  -2   6   4     1643.70     1784.10     60.23 o 
  -1   6   4     5492.52     5847.30    111.10 o 
   0   6   4     2848.60     2745.20     68.89 o 
   1   6   4      443.94      480.94     27.44 o 
   2   6   4    10758.88    10743.75    185.06 o 
   3   6   4      295.93      257.88     27.87 o 
   4   6   4     5486.51     5297.56    124.73 o 
   5   6   4      371.50      381.77     43.00 o 
   6   6   4     5375.01     5257.13    152.06 o 
   7   6   4       68.90       54.19     31.70 o 
   8   6   4       12.13       26.52     30.78 o 
   9   6   4        0.95        0.00     29.51 o 
 -11   7   4      486.87      530.72     60.40 o 
 -10   7   4      859.83      839.51     88.44 o 
  -9   7   4      873.22      953.34     67.40 o 
  -8   7   4       17.99        0.00     22.77 o 
  -7   7   4     2910.33     3179.83     98.13 o 
  -6   7   4       33.07       27.65     25.96 o 
  -5   7   4     1917.12     1626.33     81.25 o 
  -4   7   4     2377.52     1659.98    555.85 o 
  -3   7   4     5745.06     5972.32    131.39 o 
  -2   7   4      322.37      335.59     31.39 o 
  -1   7   4      290.22      310.60     22.28 o 
   0   7   4     6122.16     6395.33    134.68 o 
   1   7   4     4258.02     4219.44    139.88 o 
   2   7   4     1702.30     1738.09     71.86 o 
   3   7   4    12320.25    13454.47    231.04 o 
   4   7   4       19.47       30.71     17.36 o 
   5   7   4     8826.28     8677.34    206.37 o 
   6   7   4      435.42      414.43     47.89 o 
   7   7   4      478.19      411.35     50.46 o 
   8   7   4        9.21        0.00     29.02 o 
   9   7   4       13.32       72.63     37.82 o 
 -11   8   4      979.71      966.75     75.13 o 
 -10   8   4       60.58      154.41     38.31 o 
  -9   8   4     1666.28     2030.92    109.10 o 
  -8   8   4     2590.34     2427.09     89.14 o 
  -7   8   4     1104.46     1347.67     71.29 o 
  -6   8   4     1911.33     1858.90     80.04 o 
  -5   8   4     1284.36     1732.34     87.72 o 
  -4   8   4     4311.20     2657.44    987.52 o 
  -3   8   4     6823.67     6536.19    143.05 o 
  -2   8   4     1089.90     1502.73     58.93 o 
  -1   8   4     6401.88     6039.58    115.74 o 
   0   8   4     2968.55     3145.18     62.63 o 
   1   8   4     5464.64     5318.49    104.85 o 
   2   8   4     4997.08     5262.17    148.50 o 
   3   8   4       17.26       21.44     11.79 o 
   4   8   4     1673.95     1352.96    363.83 o 
   5   8   4      125.32      112.99     40.24 o 
   6   8   4      653.98      638.46     57.38 o 
   7   8   4     1483.05     1599.50     89.95 o 
   8   8   4        5.14       69.75     36.63 o 
   9   8   4      734.31      864.56     79.69 o 
 -11   9   4      140.87      127.11     42.28 o 
 -10   9   4     2849.43     2823.07    107.35 o 
  -9   9   4       40.27       45.17     33.44 o 
  -8   9   4     2423.32     2264.94     98.44 o 
  -7   9   4       15.53       68.78     30.90 o 
  -6   9   4     1122.63     1098.03     71.89 o 
  -5   9   4      534.23      558.00     49.88 o 
  -4   9   4     7155.26     4203.69   1874.62 o 
  -3   9   4     1383.76     1573.95     55.71 o 
  -2   9   4     5940.11     5787.45    139.45 o 
  -1   9   4      534.40      643.58     31.11 o 
   0   9   4    27823.62    27583.83    350.64 o 
   1   9   4      344.69      325.38     21.73 o 
   2   9   4     2209.30     2354.37     62.00 o 
   3   9   4       83.71       71.28     15.19 o 
   4   9   4     1410.37     1056.61    317.72 o 
   5   9   4      613.56      597.46     52.31 o 
   6   9   4     3348.47     3489.39    118.92 o 
   7   9   4       88.55       83.56     34.17 o 
   8   9   4     1113.48     1140.45     84.71 o 
   9   9   4       72.98       36.97     44.41 o 
 -11  10   4     1420.15     1581.57     96.47 o 
 -10  10   4      149.25      131.34     38.28 o 
  -9  10   4     4342.62     4191.37    127.80 o 
  -8  10   4        1.33        0.00     25.78 o 
  -7  10   4     1108.75     1336.18     84.71 o 
  -6  10   4      763.61      801.47     76.53 o 
  -5  10   4      247.79      228.96     37.27 o 
  -4  10   4     1245.70      991.40    322.65 o 
  -3  10   4    11452.08    10692.58    252.19 o 
  -2  10   4      910.10     1157.71     43.31 o 
  -1  10   4     9214.03     9569.05    170.12 o 
   0  10   4     2791.62     2977.75     77.55 o 
   1  10   4     6713.88     6611.99    113.10 o 
   2  10   4      843.32      897.52     38.30 o 
   3  10   4       96.09      122.08     29.88 o 
   4  10   4     1475.44     1174.10    102.37 o 
   5  10   4      658.29      710.17     76.13 o 
   6  10   4      137.96      203.33     37.90 o 
   7  10   4     4283.01     4055.43    137.95 o 
   8  10   4      299.49      401.51     71.31 o 
   9  10   4      859.85      957.25    138.55 o 
 -11  11   4       75.09       43.75     37.98 o 
 -10  11   4      558.33      543.73     60.33 o 
  -9  11   4      280.06      212.32     47.20 o 
  -8  11   4      301.86      240.74     44.27 o 
  -7  11   4     2607.09     2550.88    104.30 o 
  -6  11   4      936.02      952.27     68.58 o 
  -5  11   4     3206.37     2985.22    251.61 o 
  -4  11   4     1356.75     1021.70    304.80 o 
  -3  11   4     1875.03     1874.23     63.36 o 
  -2  11   4     1843.65     1928.22     56.62 o 
  -1  11   4      733.62      740.16     51.33 o 
   0  11   4     7499.18     7502.24    148.97 o 
   1  11   4     1186.60     1244.73     49.18 o 
   2  11   4      763.80      809.31     48.22 o 
   3  11   4     9448.95     9318.42    158.58 o 
   4  11   4     1688.88     1631.30     61.46 o 
   5  11   4     1930.49     1926.61     81.77 o 
   6  11   4     1030.41     1091.94    115.46 o 
   7  11   4      591.20      613.04     78.18 o 
   8  11   4     1086.58      889.41    160.11 o 
 -10  12   4       67.35      111.98     44.70 o 
  -9  12   4      682.43      863.95     78.58 o 
  -8  12   4     2927.67     2928.14    117.57 o 
  -7  12   4       47.00       52.38     30.23 o 
  -6  12   4     5346.70     5274.85    153.50 o 
  -5  12   4      825.14     1061.11     68.45 o 
  -4  12   4     5076.21     2976.94   1687.05 o 
  -3  12   4     3547.12     3464.57     95.16 o 
  -2  12   4     1903.02     1940.98     57.10 o 
  -1  12   4       89.35      138.34     27.83 o 
   0  12   4       90.26       50.63     20.67 o 
   1  12   4      801.82      733.79     43.68 o 
   2  12   4     6978.50     7199.12    219.21 o 
   3  12   4      500.37      558.00     33.16 o 
   4  12   4    11521.33    11305.67    304.71 o 
   5  12   4        5.87       29.77     33.64 o 
   6  12   4     1571.50     1607.77    195.90 o 
   7  12   4      272.22      211.41     57.10 o 
   8  12   4      137.84      136.70     53.70 o 
 -10  13   4      113.15       67.09     41.94 o 
  -9  13   4      143.12      114.52     44.22 o 
  -8  13   4      319.07      274.46     47.47 o 
  -7  13   4     2170.80     2052.48     94.42 o 
  -6  13   4      113.36       20.82     28.49 o 
  -5  13   4     3728.09     3629.41    117.31 o 
  -4  13   4       20.57       22.38     17.82 o 
  -3  13   4     3039.32     3043.47    158.55 o 
  -2  13   4     2313.66     2256.28     74.99 o 
  -1  13   4        2.57        7.28     16.38 o 
   0  13   4        5.67        0.00     16.05 o 
   1  13   4     2978.83     3106.00    214.43 o 
   2  13   4      879.10      875.09     56.92 o 
   3  13   4     8505.33     8230.44    169.17 o 
   4  13   4      136.63      162.72     35.39 o 
   5  13   4     2980.30     2869.94    105.98 o 
   6  13   4       19.07       22.57     40.00 o 
   7  13   4      677.12      648.46    176.27 o 
   8  13   4      465.30      423.27     75.92 o 
 -10  14   4        1.81       15.46     37.16 o 
  -9  14   4      742.67      726.88     73.73 o 
  -8  14   4      425.19      516.03     62.91 o 
  -7  14   4     1515.04     1373.01     89.01 o 
  -6  14   4     3678.65     3700.27    125.77 o 
  -5  14   4      266.69      234.25     64.83 o 
  -4  14   4     4743.39     4008.90   1501.51 o 
  -3  14   4     1803.88     1685.65     62.89 o 
  -2  14   4      963.66     1071.31     63.40 o 
  -1  14   4     6888.89     6732.93    143.60 o 
   0  14   4      801.00      806.71     47.96 o 
   1  14   4     1207.55     1272.11     57.83 o 
   2  14   4     2240.60     2167.35    231.31 o 
   3  14   4     1176.98     1242.02     60.85 o 
   4  14   4     1403.75     1359.17     76.34 o 
   5  14   4       24.26       27.86     27.32 o 
   6  14   4      410.45      383.31    124.31 o 
   7  14   4      710.41      711.73    112.77 o 
   8  14   4       18.77        0.00     44.09 o 
 -10  15   4     1066.87     1236.16     98.45 o 
  -9  15   4       25.45       30.23     38.22 o 
  -8  15   4     2205.42     2164.11    104.58 o 
  -7  15   4       60.00       53.51     30.24 o 
  -6  15   4       51.69       10.24     26.87 o 
  -5  15   4      248.43      324.13     42.53 o 
  -4  15   4      744.35      742.29     56.87 o 
  -3  15   4      707.39      622.20     64.99 o 
  -2  15   4    15210.97    14206.42    560.27 o 
  -1  15   4     1048.15     1240.91     59.33 o 
   0  15   4     2270.51     2174.25     72.16 o 
   1  15   4        4.62        6.32     29.60 o 
   2  15   4     3850.01     3708.53    100.43 o 
   3  15   4       16.59       12.50     22.58 o 
   4  15   4      938.66      989.57     70.41 o 
   5  15   4      563.54      580.10     57.01 o 
   6  15   4      880.60      860.61     90.09 o 
   7  15   4        0.10       33.07     45.13 o 
   8  15   4     2274.11     2301.77    424.13 o 
 -10  16   4       13.14       34.17     41.82 o 
  -9  16   4     1020.61     1055.17     89.83 o 
  -8  16   4      113.85       89.19     56.22 o 
  -7  16   4     1090.82     1173.46     91.53 o 
  -6  16   4       19.34        0.00     27.26 o 
  -5  16   4      141.60      130.45     33.02 o 
  -4  16   4      544.78      490.95    150.10 o 
  -3  16   4     1788.48     1694.72    166.85 o 
  -2  16   4      138.89      172.50     35.25 o 
  -1  16   4     8851.17     8612.38    177.20 o 
   0  16   4       91.09       41.92     21.92 o 
   1  16   4     1771.55     1891.27     70.55 o 
   2  16   4      614.03      587.43     47.81 o 
   3  16   4     1813.29     1808.98     83.31 o 
   4  16   4        4.37        2.75     26.86 o 
   5  16   4      453.84      433.10     52.05 o 
   6  16   4       15.55        0.00     44.26 o 
   7  16   4      908.25      794.52     94.64 o 
  -9  17   4      435.73      449.90     65.46 o 
  -8  17   4     1031.87     1019.00     84.85 o 
  -7  17   4     1283.67     1602.45    129.53 o 
  -6  17   4       29.31        0.00     36.83 o 
  -5  17   4      785.94      744.32     89.02 o 
  -4  17   4       18.65       25.54     36.93 o 
  -3  17   4      334.62      333.06     44.86 o 
  -2  17   4     5644.41     5434.25    165.87 o 
  -1  17   4       44.26       58.49     24.43 o 
   0  17   4      806.11      744.50     50.16 o 
   1  17   4     2293.49     2225.97     77.44 o 
   2  17   4     1735.92     1745.92     72.00 o 
   3  17   4     5110.36     5231.49    131.45 o 
   4  17   4        3.13        4.97     45.64 o 
   5  17   4     1163.57     1215.88     84.71 o 
   6  17   4      386.93      296.44     62.18 o 
   7  17   4      178.70      116.99    140.09 o 
  -9  18   4       38.26        0.00     58.89 o 
  -8  18   4      658.21      682.69     92.46 o 
  -7  18   4      143.19      100.34     49.69 o 
  -6  18   4     2720.18     2665.04    304.05 o 
  -5  18   4     1468.45     1535.30    123.01 o 
  -4  18   4     1255.90     1385.58    115.87 o 
  -3  18   4       52.51        5.12     33.34 o 
  -2  18   4     1332.18     1422.39     65.28 o 
  -1  18   4     3229.23     3092.81    112.20 o 
   0  18   4      302.25      338.63     38.48 o 
   1  18   4        2.44        0.00     22.17 o 
   2  18   4     2087.06     2095.30     76.93 o 
   3  18   4      525.72      542.30     46.96 o 
   4  18   4     3978.18     3804.51    132.26 o 
   5  18   4      978.01      910.55     75.57 o 
   6  18   4     1171.37     1258.93    131.63 o 
   7  18   4       63.91       62.28     89.29 o 
  -9  19   4      128.66      178.15     68.43 o 
  -8  19   4        2.03        0.00     46.57 o 
  -7  19   4     2029.84     1958.71    404.12 o 
  -6  19   4        5.06        0.00     42.71 o 
  -5  19   4     5041.38     4856.50    201.93 o 
  -4  19   4     1073.69     1016.58    101.50 o 
  -3  19   4     3388.47     3302.15    215.14 o 
  -2  19   4       11.68        5.75     20.70 o 
  -1  19   4        1.03        0.32     22.51 o 
   0  19   4      387.36      352.50     38.66 o 
   1  19   4     1805.14     1720.42     91.55 o 
   2  19   4        1.69        0.00     20.75 o 
   3  19   4     1709.97     1739.70     78.03 o 
   4  19   4       87.24      153.31     64.08 o 
   5  19   4     2189.52     2006.99    103.06 o 
   6  19   4       32.40       42.83     49.53 o 
  -8  20   4       94.19        0.00     43.39 o 
  -7  20   4       13.89        0.00     39.17 o 
  -6  20   4     1521.03     1651.08    207.83 o 
  -5  20   4      143.39      132.35     50.48 o 
  -4  20   4      720.39      565.97     77.69 o 
  -3  20   4     2019.55     2122.82    125.86 o 
  -2  20   4      725.58      678.17     52.11 o 
  -1  20   4      612.27      726.48     53.22 o 
   0  20   4      685.40      708.44     64.11 o 
   1  20   4     1689.35     1680.95     73.22 o 
   2  20   4      511.52      574.03     50.15 o 
   3  20   4       21.93       46.57     26.93 o 
   4  20   4     2385.52     2225.37    102.67 o 
   5  20   4      244.37      251.98     50.97 o 
   6  20   4      446.27      401.65     74.82 o 
  -8  21   4      441.62      544.94     91.22 o 
  -7  21   4      141.68      138.42     57.48 o 
  -6  21   4      135.99       38.84     49.38 o 
  -5  21   4      438.18      410.87     75.27 o 
  -4  21   4     1646.34     1681.71    132.10 o 
  -3  21   4     1182.39     1045.12    104.44 o 
  -2  21   4     2011.41     1938.28     78.30 o 
  -1  21   4        0.20       31.76     23.66 o 
   0  21   4     4678.64     4441.80    122.42 o 
   1  21   4       40.09       76.00     28.10 o 
   2  21   4      272.05      316.36     41.05 o 
   3  21   4      259.55      277.23     48.66 o 
   4  21   4        9.06       19.88     34.08 o 
   5  21   4       86.54      127.90     43.15 o 
   6  21   4      821.18      898.33    105.53 o 
  -7  22   4      255.48      272.03     99.30 o 
  -6  22   4       40.88       65.89     51.68 o 
  -5  22   4        8.03       18.55     42.65 o 
  -4  22   4      135.27      107.09     56.96 o 
  -3  22   4     1287.47     1399.86     84.89 o 
  -2  22   4       37.12       36.02     31.36 o 
  -1  22   4     2011.86     2000.50     88.42 o 
   0  22   4      137.23      134.34     31.69 o 
   1  22   4     2203.35     2233.39     86.02 o 
   2  22   4      719.88      619.62     53.65 o 
   3  22   4       90.47      103.94     32.15 o 
   4  22   4      132.95      172.13     43.57 o 
   5  22   4      135.79       98.07     41.64 o 
  -7  23   4      406.96      547.35    153.56 o 
  -6  23   4       54.99      108.33     61.37 o 
  -5  23   4      685.83      668.24    154.72 o 
  -4  23   4      571.28      347.42     68.55 o 
  -3  23   4       30.92       21.29     29.60 o 
  -2  23   4      826.33      793.56     68.34 o 
  -1  23   4       53.71       25.24     29.04 o 
   0  23   4     2533.30     2656.44    105.44 o 
   1  23   4      850.36      876.05     63.91 o 
   2  23   4       98.11       81.22     31.74 o 
   3  23   4      419.05      461.27     51.44 o 
   4  23   4        7.02       30.91     37.29 o 
   5  23   4      416.35      468.64     66.13 o 
  -6  24   4      889.68      893.72    118.16 o 
  -5  24   4        0.16       43.52     46.35 o 
  -4  24   4     1640.92     1716.76    141.20 o 
  -3  24   4      150.90      147.13     51.32 o 
  -2  24   4       87.33       90.80     36.09 o 
  -1  24   4       45.91       29.15     26.40 o 
   0  24   4       49.76       53.38     29.35 o 
   1  24   4      794.32      783.53     62.62 o 
   2  24   4     1159.87     1208.54     76.82 o 
   3  24   4        0.08       17.76     29.74 o 
   4  24   4      748.86      779.01     78.70 o 
  -5  25   4     1728.69     1544.90    139.57 o 
  -4  25   4        9.04        0.00     35.83 o 
  -3  25   4      671.36      607.42     86.54 o 
  -2  25   4       22.95       17.35     31.89 o 
  -1  25   4        2.92        0.00     30.18 o 
   0  25   4       22.52       11.13     28.19 o 
   1  25   4      745.51      809.35     77.22 o 
   2  25   4       24.18       51.09     31.00 o 
   3  25   4      724.22      875.97     69.85 o 
  -5  26   4      286.89      207.65     70.21 o 
  -4  26   4      794.85      976.23    123.93 o 
  -3  26   4      221.54      230.94     70.43 o 
  -2  26   4       97.66       72.09     47.86 o 
  -1  26   4      622.51      527.30     79.99 o 
   0  26   4       17.73       15.45     28.65 o 
   1  26   4      327.86      365.70     48.07 o 
   2  26   4      681.69      675.62     62.40 o 
  -3  27   4      207.29      103.53     49.45 o 
  -2  27   4     1034.28      979.37    178.20 o 
  -1  27   4       92.10      157.94     57.42 o 
   0  27   4      916.88      733.08     96.11 o 
   1  27   4      155.28      142.53     45.96 o 
 -11   0   5     1032.09      908.70    128.55 o 
  -9   0   5     1544.03     1668.41    120.70 o 
  -7   0   5      574.10      608.16     68.81 o 
  -5   0   5      968.04     1056.86     62.35 o 
  -3   0   5    21721.38    23217.90    794.38 o 
  -1   0   5    27862.17    28527.62    932.93 o 
   1   0   5     5152.31     5184.24    144.77 o 
   3   0   5      714.45      768.98     87.75 o 
   5   0   5      448.45      333.30     76.21 o 
   7   0   5     2671.44     2377.75    183.20 o 
   9   0   5      966.47      802.24     92.92 o 
 -11   1   5        1.31        8.73     31.34 o 
 -10   1   5     1241.51     1330.73     80.08 o 
  -9   1   5       27.86       12.22     25.33 o 
  -8   1   5      470.17      533.54     87.77 o 
  -7   1   5      646.85      678.91     49.94 o 
  -6   1   5      385.30      485.37     58.45 o 
  -5   1   5     1460.02     1445.20     33.89 o 
  -4   1   5     9240.88     9482.23    273.49 o 
  -3   1   5      675.33      839.53     69.02 o 
  -2   1   5    11529.23    11902.77    311.13 o 
  -1   1   5       77.81       49.89     23.87 o 
   0   1   5     7132.15     6058.53   1292.01 o 
   1   1   5       40.83       43.91     13.65 o 
   2   1   5        0.15       16.48     12.42 o 
   3   1   5     1812.99     1732.72     54.46 o 
   4   1   5     1051.73     1038.31    144.33 o 
   5   1   5      360.84      323.43     54.70 o 
   6   1   5     3085.83     3040.48    140.66 o 
   7   1   5      428.18      379.36     50.36 o 
   8   1   5     1404.92     1341.66     93.01 o 
   9   1   5       11.58        5.10     34.41 o 
 -11   2   5      154.71      234.90     44.30 o 
 -10   2   5      497.78      431.49     71.33 o 
  -9   2   5     1067.88     1381.06     78.86 o 
  -8   2   5     2422.06     2811.79     95.38 o 
  -7   2   5      487.38      464.67     43.43 o 
  -6   2   5     4583.57     4806.65    119.61 o 
  -5   2   5      388.60      329.56     25.57 o 
  -4   2   5     1249.53     1125.12     43.10 o 
  -3   2   5     5142.79     5299.11    173.23 o 
  -2   2   5     1301.26     1480.36     56.84 o 
  -1   2   5      484.27      567.23     65.30 o 
   0   2   5     5509.55     5720.14    125.16 o 
   1   2   5     1189.31     1187.49     40.08 o 
   2   2   5     6188.51     6018.34    113.50 o 
   3   2   5      468.96      515.02     34.45 o 
   4   2   5     6395.26     5996.33    324.83 o 
   5   2   5      119.67       84.95     63.50 o 
   6   2   5        1.73       30.69     28.51 o 
   7   2   5     1391.16     1270.39     85.59 o 
   8   2   5       20.75       67.30     36.29 o 
   9   2   5       26.25       16.58     30.28 o 
 -11   3   5       78.11       88.71     36.94 o 
 -10   3   5        0.36        0.00     24.05 o 
  -9   3   5     2653.03     2535.90     95.04 o 
  -8   3   5      355.92      361.10     42.69 o 
  -7   3   5     8958.52     8392.71    183.24 o 
  -6   3   5       37.97       61.48     26.51 o 
  -5   3   5     7253.41     6270.57    431.02 o 
  -4   3   5      266.56      174.97     41.78 o 
  -3   3   5      103.69      206.39     25.40 o 
  -2   3   5        0.11        0.00     15.69 o 
  -1   3   5     5294.47     5632.58    147.42 o 
   0   3   5      145.87      135.48     18.89 o 
   1   3   5     7522.70     7185.95    132.21 o 
   2   3   5       70.30      124.31     18.15 o 
   3   3   5    13685.71    13426.14    267.03 o 
   4   3   5       18.52       70.80     26.61 o 
   5   3   5     1949.60     2052.64     85.58 o 
   6   3   5      399.11      289.95     43.09 o 
   7   3   5      493.11      573.63     59.07 o 
   8   3   5        4.83        2.90     49.39 o 
   9   3   5      967.80      768.80    145.83 o 
 -11   4   5      538.07      789.58    118.55 o 
 -10   4   5      421.31      453.91     52.17 o 
  -9   4   5      182.09      250.78     43.89 o 
  -8   4   5     3022.84     2932.36     98.64 o 
  -7   4   5        0.29       14.60     21.16 o 
  -6   4   5     1632.05     1504.38     73.73 o 
  -5   4   5     2911.73     3124.04     83.38 o 
  -4   4   5     4225.76     3888.42    117.65 o 
  -3   4   5     1535.14     1741.50     60.52 o 
  -2   4   5     2074.19     2121.76     79.18 o 
  -1   4   5     4954.16     5249.75    125.86 o 
   0   4   5       72.74       71.42     14.06 o 
   1   4   5       40.13       22.19     11.91 o 
   2   4   5    12547.33    12143.14    207.21 o 
   3   4   5       11.68       10.25     13.29 o 
   4   4   5     1871.07     1683.99     73.77 o 
   5   4   5      694.83      608.15     54.56 o 
   6   4   5      212.54      204.58     50.66 o 
   7   4   5      107.97      177.36     40.12 o 
   8   4   5      515.06      526.36     62.43 o 
   9   4   5      805.66      744.19     75.76 o 
 -11   5   5        0.13       29.68     31.00 o 
 -10   5   5      961.99     1004.46     79.87 o 
  -9   5   5      200.64      232.74     38.70 o 
  -8   5   5       28.52        0.00     26.13 o 
  -7   5   5      509.55      476.71     58.18 o 
  -6   5   5     2063.00     1760.96     78.26 o 
  -5   5   5     2994.36     3176.51     96.65 o 
  -4   5   5     8036.45     8438.86    413.83 o 
  -3   5   5      212.94      223.72     41.12 o 
  -2   5   5    15797.13    16244.72    317.64 o 
  -1   5   5       12.94       18.92     16.52 o 
   0   5   5     5871.06     6238.22    123.99 o 
   1   5   5     2757.98     2962.13     70.42 o 
   2   5   5     1186.04     1192.78     50.00 o 
   3   5   5     2614.43     2584.12     80.00 o 
   4   5   5     1977.50     1814.14     89.41 o 
   5   5   5      231.27      227.62     37.96 o 
   6   5   5     1624.39     1477.63    141.22 o 
   7   5   5      143.30      135.15     38.13 o 
   8   5   5     2003.13     1636.62    101.92 o 
   9   5   5      132.92      155.25     46.31 o 
 -11   6   5     2459.40     2454.98    148.73 o 
 -10   6   5       47.21       51.53     29.90 o 
  -9   6   5      479.78      302.09     42.22 o 
  -8   6   5      402.65      375.04     43.92 o 
  -7   6   5      604.60      675.71     59.93 o 
  -6   6   5       37.43       61.24     27.37 o 
  -5   6   5     3257.00     2402.07    736.93 o 
  -4   6   5     2061.91     2403.11    117.19 o 
  -3   6   5     7754.10     8140.26    180.02 o 
  -2   6   5     1824.91     2162.81     98.66 o 
  -1   6   5     8817.67     8828.53    190.76 o 
   0   6   5      285.94      293.21     21.47 o 
   1   6   5     1447.60     1417.62     41.93 o 
   2   6   5     1478.14     1498.60    108.92 o 
   3   6   5       85.88       79.31     25.48 o 
   4   6   5     1153.53     1084.28     66.40 o 
   5   6   5     3732.58     3744.04    151.49 o 
   6   6   5      409.75      499.48     77.81 o 
   7   6   5     1297.79     1302.82     87.55 o 
   8   6   5        3.87        2.31     32.64 o 
 -11   7   5       13.18       13.88     34.07 o 
 -10   7   5      773.62      996.70     73.52 o 
  -9   7   5      173.20      341.08     44.55 o 
  -8   7   5      824.80      841.13     70.15 o 
  -7   7   5      738.47      908.65     68.52 o 
  -6   7   5      661.24      640.37     67.32 o 
  -5   7   5      207.40      134.63     63.02 o 
  -4   7   5    12576.07    13029.48    258.54 o 
  -3   7   5       29.56       18.71     17.11 o 
  -2   7   5    16618.97    17509.30    342.89 o 
  -1   7   5     1149.90     1331.81     57.43 o 
   0   7   5     5030.58     4680.18     87.50 o 
   1   7   5       80.34       87.54     15.87 o 
   2   7   5     2882.36     2921.74     72.16 o 
   3   7   5     1858.10     1442.61    379.35 o 
   4   7   5     1747.02     1622.07     73.41 o 
   5   7   5      162.72      236.23     62.94 o 
   6   7   5     1785.61     1912.85    121.20 o 
   7   7   5       40.77        2.35     29.05 o 
   8   7   5      645.52      619.48     67.12 o 
 -11   8   5      562.29      559.51     61.33 o 
 -10   8   5      535.43      540.70     56.50 o 
  -9   8   5       80.05       51.41     37.02 o 
  -8   8   5     1410.80     1370.31     88.96 o 
  -7   8   5      239.37      192.84     39.51 o 
  -6   8   5     3865.40     3898.28    124.33 o 
  -5   8   5     1200.01      913.49    236.49 o 
  -4   8   5      774.56      746.50     40.61 o 
  -3   8   5     1373.14     1407.62    121.62 o 
  -2   8   5      125.69      144.68     25.47 o 
  -1   8   5      197.26      194.65     40.85 o 
   0   8   5     7980.43     7923.68    146.98 o 
   1   8   5      341.33      400.29     25.86 o 
   2   8   5     1927.45     1960.89     64.64 o 
   3   8   5       11.03       12.94     16.69 o 
   4   8   5     2244.24     2297.68     88.24 o 
   5   8   5     3967.70     3782.11    141.25 o 
   6   8   5        6.24       41.44     29.07 o 
   7   8   5      312.38      346.84     49.95 o 
   8   8   5       48.20       27.10     41.20 o 
 -11   9   5       28.21       20.81     36.21 o 
 -10   9   5       16.96        0.00     33.76 o 
  -9   9   5     1962.51     1915.36    108.47 o 
  -8   9   5        3.61        0.00     38.05 o 
  -7   9   5     4299.06     4083.51    134.24 o 
  -6   9   5       47.08       20.38     29.84 o 
  -5   9   5     4923.45     3252.76   1081.87 o 
  -4   9   5      384.61      372.42     33.80 o 
  -3   9   5      622.45      629.27     59.06 o 
  -2   9   5      270.67      247.89     35.73 o 
  -1   9   5     3273.60     3366.84     66.58 o 
   0   9   5      326.53      324.23     31.06 o 
   1   9   5     9567.59     9249.25    194.02 o 
   2   9   5      895.86      816.20     90.83 o 
   3   9   5     8528.93     8535.42    184.17 o 
   4   9   5      722.77      776.57     57.95 o 
   5   9   5      917.21      915.95     66.03 o 
   6   9   5      119.18       89.82     33.33 o 
   7   9   5        0.31        0.00     36.55 o 
   8   9   5       22.29        8.07     42.25 o 
 -11  10   5       61.79       22.52     61.64 o 
 -10  10   5      802.35      949.99     85.43 o 
  -9  10   5        6.48        0.00     32.94 o 
  -8  10   5     1278.07     1198.60     86.70 o 
  -7  10   5      605.03      676.67     64.09 o 
  -6  10   5     3657.49     3504.34    119.17 o 
  -5  10   5      228.29      101.23     71.93 o 
  -4  10   5      449.71      465.52     38.01 o 
  -3  10   5     2944.44     3001.52     96.16 o 
  -2  10   5      811.42      827.56     71.68 o 
  -1  10   5     6701.05     6923.68    106.22 o 
   0  10   5     5607.59     5182.34    373.51 o 
   1  10   5      261.23      309.38     35.73 o 
   2  10   5     2143.53     2291.18    116.62 o 
   3  10   5        7.72       16.91     16.39 o 
   4  10   5     3517.83     3290.95    107.02 o 
   5  10   5       37.73        4.86     31.42 o 
   6  10   5      138.07      117.99     47.51 o 
   7  10   5      446.67      378.74     67.21 o 
   8  10   5       65.30       81.95     47.07 o 
 -10  11   5      949.23     1092.73     91.98 o 
  -9  11   5      900.98      944.57     80.29 o 
  -8  11   5       56.27       39.25     33.58 o 
  -7  11   5     1608.26     1640.13     90.99 o 
  -6  11   5      799.62      781.86     98.02 o 
  -5  11   5     2084.99     1936.07    589.43 o 
  -4  11   5     3648.84     3677.99    102.53 o 
  -3  11   5      542.52      539.83     46.62 o 
  -2  11   5     4711.74     5190.67    139.07 o 
  -1  11   5     2177.45     2266.58     45.31 o 
   0  11   5     1481.46     1488.86     56.58 o 
   1  11   5     3054.88     3218.29     76.82 o 
   2  11   5       67.04       42.33     15.07 o 
   3  11   5     2380.12     2332.35     72.57 o 
   4  11   5      216.97      182.98     76.21 o 
   5  11   5      310.36      379.55     86.21 o 
   6  11   5     2831.39     2602.75    137.20 o 
   7  11   5       62.33       14.82     40.29 o 
   8  11   5      425.03      445.25     77.66 o 
 -10  12   5       58.38      108.99     48.91 o 
  -9  12   5     1329.70     1388.70     97.90 o 
  -8  12   5       13.46       47.53     31.71 o 
  -7  12   5      369.75      508.74     57.32 o 
  -6  12   5     1179.25     1416.07     79.83 o 
  -5  12   5     1499.24     1304.21     76.69 o 
  -4  12   5       47.90       24.38     31.89 o 
  -3  12   5    11158.74    11034.41    356.13 o 
  -2  12   5     1157.31     1297.83     66.09 o 
  -1  12   5     4049.85     4177.11    103.11 o 
   0  12   5      767.13      766.87     47.84 o 
   1  12   5     2129.87     2118.18     69.99 o 
   2  12   5     1019.26      956.24     53.24 o 
   3  12   5        9.75       15.58     20.19 o 
   4  12   5      659.85      745.29     93.03 o 
   5  12   5     1910.77     1858.64    110.64 o 
   6  12   5       52.86       56.09     44.08 o 
   7  12   5     2036.22     1987.65    131.48 o 
   8  12   5       63.23       88.40     51.49 o 
 -10  13   5     1033.12     1198.97     97.27 o 
  -9  13   5      302.89      237.69     83.42 o 
  -8  13   5       50.58        0.00     31.68 o 
  -7  13   5      297.67      339.31     50.06 o 
  -6  13   5      262.95      292.45     44.35 o 
  -5  13   5       10.67       22.17     22.65 o 
  -4  13   5     5174.36     5096.35    131.23 o 
  -3  13   5      454.79      475.14     71.07 o 
  -2  13   5     8183.77     8226.05    198.21 o 
  -1  13   5        2.55        0.00     17.63 o 
   0  13   5     3186.29     3417.61    103.44 o 
   1  13   5      601.60      581.11     43.33 o 
   2  13   5      393.75      459.09     39.16 o 
   3  13   5       11.87        0.00     19.81 o 
   4  13   5     1692.87     1613.47     80.40 o 
   5  13   5      125.42      125.26     61.19 o 
   6  13   5     2155.37     2049.18    197.06 o 
   7  13   5        3.66       14.74     43.60 o 
 -10  14   5       79.40       11.56     41.08 o 
  -9  14   5      454.04      463.13     63.26 o 
  -8  14   5     1826.27     1823.78    103.62 o 
  -7  14   5       14.32        0.00     37.26 o 
  -6  14   5      205.34      219.89     53.82 o 
  -5  14   5       33.53       33.92     24.84 o 
  -4  14   5     2988.44     2954.90    104.58 o 
  -3  14   5     2627.45     2613.57     97.11 o 
  -2  14   5     1369.57     1458.04     73.53 o 
  -1  14   5      850.16      792.58     50.34 o 
   0  14   5      524.41      589.65     44.61 o 
   1  14   5      840.39      793.70     51.56 o 
   2  14   5     8180.03     8083.40    170.82 o 
   3  14   5      160.56      225.59     43.79 o 
   4  14   5        4.84        0.00     24.23 o 
   5  14   5      606.87      487.64     71.30 o 
   6  14   5      563.30      511.77    121.24 o 
   7  14   5      964.10      958.91    103.63 o 
 -10  15   5      145.41      124.79     48.16 o 
  -9  15   5     1005.58      963.45    194.25 o 
  -8  15   5       78.50       82.17     40.10 o 
  -7  15   5     2078.81     2067.65    107.07 o 
  -6  15   5       94.21       62.02     31.96 o 
  -5  15   5     2941.03     2877.91    143.63 o 
  -4  15   5        6.89       11.67     34.87 o 
  -3  15   5      391.38      389.93     47.04 o 
  -2  15   5      389.42      408.69     47.33 o 
  -1  15   5     1111.24     1258.99    105.57 o 
   0  15   5       70.41       85.22     25.93 o 
   1  15   5     5506.82     5726.14    135.43 o 
   2  15   5       61.51       59.82     24.52 o 
   3  15   5     2405.12     2368.95     80.46 o 
   4  15   5      150.14      125.49     33.85 o 
   5  15   5     1152.14     1367.60    182.05 o 
   6  15   5       68.23       45.06     42.65 o 
   7  15   5        3.38        1.53     43.46 o 
  -9  16   5       86.60      177.06     63.66 o 
  -8  16   5     2099.66     1999.43    140.86 o 
  -7  16   5        9.59       12.97     65.81 o 
  -6  16   5     1605.67     1590.50    126.28 o 
  -5  16   5      111.59      128.44     48.98 o 
  -4  16   5     3892.17     3647.70    148.08 o 
  -3  16   5     1158.69     1307.71     77.42 o 
  -2  16   5      941.53      957.62     83.81 o 
  -1  16   5      234.83      219.55     32.09 o 
   0  16   5      865.78      874.42     55.29 o 
   1  16   5      440.03      460.25     42.50 o 
   2  16   5     4923.45     4662.01    120.90 o 
   3  16   5      274.08      291.82     44.60 o 
   4  16   5     1005.97     1028.29     76.71 o 
   5  16   5       90.38      146.37     81.98 o 
   6  16   5      491.19      429.91     73.18 o 
   7  16   5      151.88      194.38     65.00 o 
  -9  17   5      489.58      558.01     91.98 o 
  -8  17   5       20.70        0.00     48.36 o 
  -7  17   5     1233.64     1215.69    280.57 o 
  -6  17   5      594.67      539.29     81.21 o 
  -5  17   5     1259.87     1058.28    104.15 o 
  -4  17   5     2708.28     2950.12    110.89 o 
  -3  17   5      392.01      393.07     48.74 o 
  -2  17   5     1485.26     1531.20     69.30 o 
  -1  17   5      368.77      459.09     42.60 o 
   0  17   5      889.98      881.50     56.98 o 
   1  17   5      816.24      796.34     55.03 o 
   2  17   5      397.63      487.90     72.11 o 
   3  17   5      812.59      783.97     70.31 o 
   4  17   5      235.73      183.36     47.39 o 
   5  17   5      501.29      631.25     83.77 o 
   6  17   5      328.41      433.55     86.21 o 
  -9  18   5      426.00      284.14     74.35 o 
  -8  18   5      238.99      222.44     65.65 o 
  -7  18   5       29.05       63.66     53.62 o 
  -6  18   5        7.02        0.00     40.71 o 
  -5  18   5     1601.08     1571.09    128.08 o 
  -4  18   5      590.18      582.76    123.16 o 
  -3  18   5     3623.40     3700.43    127.85 o 
  -2  18   5      626.41      654.54     50.55 o 
  -1  18   5     3045.57     2911.18     92.21 o 
   0  18   5      346.43      333.14     38.89 o 
   1  18   5     1580.54     1570.42     94.70 o 
   2  18   5      650.40      629.18     63.33 o 
   3  18   5      283.71      178.14     40.93 o 
   4  18   5      608.33      589.03     62.45 o 
   5  18   5     1217.88     1174.53    177.43 o 
   6  18   5       51.60       19.82     48.96 o 
  -8  19   5       67.90       81.44     75.82 o 
  -7  19   5       37.87       93.18     54.30 o 
  -6  19   5      333.61      316.73     68.01 o 
  -5  19   5       83.80        1.91     43.44 o 
  -4  19   5     1157.38     1145.88    108.82 o 
  -3  19   5       32.09       36.46     29.01 o 
  -2  19   5     2424.02     2460.79     85.47 o 
  -1  19   5      100.14       85.34     28.62 o 
   0  19   5     1820.89     1796.52     75.08 o 
   1  19   5      127.28       80.66     28.30 o 
   2  19   5       29.41       37.19     25.68 o 
   3  19   5       15.76       52.22     32.77 o 
   4  19   5      706.55      734.16     70.29 o 
   5  19   5       15.57       70.90     70.43 o 
   6  19   5     1349.22     1321.46    124.64 o 
  -8  20   5      270.24      165.17     68.96 o 
  -7  20   5        0.13        0.00     55.04 o 
  -6  20   5     1267.48     1273.09    319.45 o 
  -5  20   5      537.51      553.59    101.22 o 
  -4  20   5       25.90       30.18     50.42 o 
  -3  20   5     1640.15     1642.95     92.63 o 
  -2  20   5      174.40      157.18     32.41 o 
  -1  20   5     1581.32     1352.12     73.40 o 
   0  20   5     3083.80     3043.03     99.65 o 
   1  20   5      241.96      299.60     43.22 o 
   2  20   5      297.94      294.19     40.10 o 
   3  20   5       58.56       61.83     35.72 o 
   4  20   5     1408.06     1223.44     90.35 o 
   5  20   5      393.18      441.15     76.30 o 
  -7  21   5     1554.61     1579.18    141.49 o 
  -6  21   5      123.68      107.31     54.92 o 
  -5  21   5      997.64     1002.68    108.17 o 
  -4  21   5        0.77        0.00     32.77 o 
  -3  21   5      198.85      194.37     34.44 o 
  -2  21   5      249.00      241.42     37.44 o 
  -1  21   5      848.56      888.60     73.11 o 
   0  21   5       45.57       77.82     29.03 o 
   1  21   5     1382.21     1326.39     75.07 o 
   2  21   5       99.47       77.09     30.74 o 
   3  21   5     1402.21     1600.50    115.25 o 
   4  21   5       15.55        0.00     32.42 o 
   5  21   5      256.69      229.61     68.12 o 
  -7  22   5       25.05       61.34     51.04 o 
  -6  22   5     2435.65     2459.20    184.74 o 
  -5  22   5      705.10      760.54     96.99 o 
  -4  22   5      464.92      576.34     86.84 o 
  -3  22   5       27.91       12.45     30.90 o 
  -2  22   5       10.11       25.33     24.79 o 
  -1  22   5      247.83      255.48     39.54 o 
   0  22   5     1823.82     1750.14     81.78 o 
   1  22   5        1.39       22.86     25.90 o 
   2  22   5     1025.54     1058.66     70.61 o 
   3  22   5        0.44        0.00     28.57 o 
   4  22   5     1791.40     1653.97    108.58 o 
  -6  23   5      105.87       54.21     53.09 o 
  -5  23   5      534.08      510.07    177.81 o 
  -4  23   5      386.94      409.58     76.38 o 
  -3  23   5      153.96      159.16     40.60 o 
  -2  23   5      632.03      623.81     63.11 o 
  -1  23   5       48.88       59.54     29.97 o 
   0  23   5      563.44      558.40     53.54 o 
   1  23   5      266.48      391.68     67.77 o 
   2  23   5        1.49       56.36     29.62 o 
   3  23   5     1052.82     1000.59     84.74 o 
   4  23   5      165.84      169.11     49.31 o 
  -6  24   5      337.22      256.58     85.83 o 
  -5  24   5      826.91      967.66    113.20 o 
  -4  24   5       23.01       11.28     33.60 o 
  -3  24   5      812.56      773.65     72.59 o 
  -2  24   5       97.88      133.34     35.35 o 
  -1  24   5     2317.96     2226.28     92.13 o 
   0  24   5       29.35       68.59     31.29 o 
   1  24   5       95.48      143.72     35.59 o 
   2  24   5      105.37      155.60     37.32 o 
   3  24   5       31.05       51.67     40.62 o 
  -5  25   5        3.16       22.15     86.98 o 
  -4  25   5      627.27      637.52     67.81 o 
  -3  25   5       10.34        0.54     32.37 o 
  -2  25   5     1507.67     1419.80     97.21 o 
  -1  25   5        5.36       26.98     29.14 o 
   0  25   5      471.99      570.98     56.32 o 
   1  25   5        0.25       22.68     29.90 o 
   2  25   5        0.10       45.88     43.22 o 
  -4  26   5       59.19       82.62     53.91 o 
  -3  26   5      362.13      355.62     56.42 o 
  -2  26   5      197.23      175.01     47.60 o 
  -1  26   5      615.63      590.29     58.70 o 
   0  26   5       40.87       32.35     31.45 o 
   1  26   5        3.03       20.94     32.44 o 
 -10   0   6     3632.90     4229.34    187.56 o 
  -8   0   6     1727.21     1695.87     91.15 o 
  -6   0   6     6149.68        6.16     30.02 o 
  -4   0   6     1747.99     1579.52    131.63 o 
  -2   0   6      202.39      210.14     53.11 o 
   0   0   6    17783.90    17269.68    408.37 o 
   2   0   6     6655.61     6038.76    290.19 o 
   4   0   6     2715.56     2764.16    173.19 o 
   6   0   6     1214.89     1330.89    151.64 o 
   8   0   6        7.73       89.24     48.66 o 
 -11   1   6      467.31      609.16     61.64 o 
 -10   1   6      297.43      229.08     78.66 o 
  -9   1   6     1766.00     1876.65    125.99 o 
  -8   1   6      459.67      423.95     51.66 o 
  -7   1   6     3880.54     4404.09    140.81 o 
  -6   1   6      664.49       14.68     21.04 o 
  -5   1   6     1764.20        8.47     28.48 o 
  -4   1   6     3609.70     3758.80    104.74 o 
  -3   1   6     1656.86     1782.98    110.84 o 
  -2   1   6     1369.51     1572.92     83.27 o 
  -1   1   6     7014.43     7034.40    207.24 o 
   0   1   6      678.95      783.53     40.34 o 
   1   1   6     5670.86     5667.74    130.60 o 
   2   1   6      368.82      390.39     28.12 o 
   3   1   6     2638.79     2761.09    114.27 o 
   4   1   6      954.62      934.82     79.16 o 
   5   1   6       78.25      102.87     40.42 o 
   6   1   6     1223.25     1141.66    100.11 o 
   7   1   6      678.64      662.81    101.25 o 
   8   1   6      499.17      419.08     49.90 o 
 -11   2   6      552.82      688.79     65.83 o 
 -10   2   6      847.16      871.12     67.84 o 
  -9   2   6       36.99       18.70     27.88 o 
  -8   2   6       42.06       13.41     25.12 o 
  -7   2   6     1396.55     1363.02     84.35 o 
  -6   2   6     2218.92      211.44    220.15 o 
  -5   2   6     6314.55       35.71     19.50 o 
  -4   2   6      841.52      997.44     47.69 o 
  -3   2   6     8381.57     8478.39    166.47 o 
  -2   2   6      638.95      819.51     54.94 o 
  -1   2   6     8297.64     9003.68    244.92 o 
   0   2   6     3813.40     3706.80     84.45 o 
   1   2   6       64.37       45.64     20.27 o 
   2   2   6     2861.22     2935.91     71.75 o 
   3   2   6     1349.14     1416.29     79.33 o 
   4   2   6     1508.43     1626.19     93.00 o 
   5   2   6     4004.46     3667.67    131.58 o 
   6   2   6      241.80      217.50     46.73 o 
   7   2   6      996.06      835.99     97.60 o 
   8   2   6      164.77      214.16     48.58 o 
 -11   3   6        3.80        0.00     31.35 o 
 -10   3   6      172.83      108.14     32.63 o 
  -9   3   6      663.55      719.68     59.34 o 
  -8   3   6      785.35      602.04     62.33 o 
  -7   3   6       88.19      100.53     44.34 o 
  -6   3   6     3948.93     3160.20    447.22 o 
  -5   3   6      572.14       13.86     21.55 o 
  -4   3   6     9914.67     9893.73    213.24 o 
  -3   3   6      155.01      258.61     31.54 o 
  -2   3   6     2988.37     3118.15     92.20 o 
  -1   3   6      475.70      583.95     43.35 o 
   0   3   6      184.89      183.83     22.22 o 
   1   3   6        0.13        5.90     15.33 o 
   2   3   6     3361.19     3756.71    103.99 o 
   3   3   6        3.06        0.00     19.80 o 
   4   3   6     6546.40     6084.56    160.84 o 
   5   3   6        5.05       18.67     30.89 o 
   6   3   6     4991.67     4609.17    203.58 o 
   7   3   6       20.43       41.90     33.55 o 
   8   3   6     1077.86     1118.35     88.59 o 
 -11   4   6      835.10      848.83     71.31 o 
 -10   4   6      149.14      178.04     40.41 o 
  -9   4   6        7.16        0.00     21.96 o 
  -8   4   6     2469.85     2334.07    103.38 o 
  -7   4   6      785.81      965.71     72.68 o 
  -6   4   6      179.65      161.60     74.40 o 
  -5   4   6     8785.52        0.00     20.01 o 
  -4   4   6      512.09      665.42     45.22 o 
  -3   4   6     4950.59     5244.38    132.27 o 
  -2   4   6      420.42      369.13     35.44 o 
  -1   4   6     2807.74     2848.76     88.25 o 
   0   4   6     1670.82     1585.84     46.36 o 
   1   4   6        8.46       18.91     13.79 o 
   2   4   6     2189.06     2200.21     72.34 o 
   3   4   6     2150.68     1975.72    153.36 o 
   4   4   6        5.49        0.00     25.99 o 
   5   4   6     4749.13     4829.45    145.73 o 
   6   4   6       16.85       25.91     30.76 o 
   7   4   6     1703.78     1759.24    105.75 o 
   8   4   6      477.10      477.72     61.36 o 
 -11   5   6      747.86      731.81     68.35 o 
 -10   5   6      396.34      427.89     53.15 o 
  -9   5   6     1602.57     1431.70     96.14 o 
  -8   5   6        2.18       29.81     43.23 o 
  -7   5   6     1923.92     2011.17     91.56 o 
  -6   5   6      468.41      462.60     85.28 o 
  -5   5   6       22.53        5.51     14.96 o 
  -4   5   6     6594.47     7307.60    169.95 o 
  -3   5   6     1378.72     1256.64     57.75 o 
  -2   5   6      633.15      622.17     46.05 o 
  -1   5   6     3673.33     3639.07     85.48 o 
   0   5   6      716.11      792.04     38.25 o 
   1   5   6     7328.81     7104.26    124.52 o 
   2   5   6     1390.90     1227.71    142.61 o 
   3   5   6     1233.30     1181.13     65.88 o 
   4   5   6     1119.08     1076.42     70.77 o 
   5   5   6       34.26       95.70     41.85 o 
   6   5   6      935.90      962.42     75.40 o 
   7   5   6      278.11      227.75     56.77 o 
   8   5   6      191.01      167.97     46.71 o 
 -11   6   6       13.15       13.78     33.22 o 
 -10   6   6      874.86      856.03     79.09 o 
  -9   6   6       28.01       69.42     36.75 o 
  -8   6   6     5051.00     5491.63    261.86 o 
  -7   6   6      236.00      280.35     45.00 o 
  -6   6   6      488.66      622.49     59.20 o 
  -5   6   6       39.91       19.24     16.93 o 
  -4   6   6      844.81      873.13     50.88 o 
  -3   6   6       95.10       84.20     24.79 o 
  -2   6   6     4312.35     4271.68    116.70 o 
  -1   6   6     1980.07     1940.94     52.16 o 
   0   6   6     6133.90     6093.16    110.50 o 
   1   6   6       16.88       24.30     15.97 o 
   2   6   6    10354.81    10154.80    185.06 o 
   3   6   6       17.13       14.13     24.73 o 
   4   6   6        7.63       39.57     27.23 o 
   5   6   6      157.46      188.29     37.82 o 
   6   6   6        0.65       14.66     30.13 o 
   7   6   6       81.70       96.33     61.53 o 
   8   6   6     2121.47     1902.82    144.03 o 
 -11   7   6      551.41      646.64     76.32 o 
 -10   7   6        1.31        0.00     36.40 o 
  -9   7   6     1655.62     1852.98    105.15 o 
  -8   7   6        0.17        0.00     28.79 o 
  -7   7   6     4028.83     4615.18    147.00 o 
  -6   7   6      499.13      605.68     71.64 o 
  -5   7   6     1884.75     1044.55    123.93 o 
  -4   7   6      876.67      989.56     59.59 o 
  -3   7   6     1664.31     1674.92     69.09 o 
  -2   7   6     1668.28     1625.91     67.95 o 
  -1   7   6     7946.95     7509.63    129.91 o 
   0   7   6       15.85       29.38     15.71 o 
   1   7   6     8526.00     8643.13    147.01 o 
   2   7   6       45.47       47.26     18.49 o 
   3   7   6     1687.28     1662.62     74.38 o 
   4   7   6      223.74      220.84     38.10 o 
   5   7   6      257.23      214.80     41.58 o 
   6   7   6      414.31      328.50     54.20 o 
   7   7   6      404.33      500.79     75.92 o 
   8   7   6      188.27       69.79     72.74 o 
 -11   8   6      368.79      291.71     58.19 o 
 -10   8   6      335.63      368.13     57.45 o 
  -9   8   6       55.20       76.36     38.48 o 
  -8   8   6     2101.78     2071.06    173.55 o 
  -7   8   6     1123.59     1213.20     81.57 o 
  -6   8   6      509.64      636.81     57.31 o 
  -5   8   6     1894.51     1837.39    153.95 o 
  -4   8   6      867.06      766.50     71.26 o 
  -3   8   6     6618.48     7030.98    169.89 o 
  -2   8   6     2153.57     2132.73     79.87 o 
  -1   8   6     1647.14     1799.63     80.55 o 
   0   8   6     1795.56     1826.25     50.86 o 
   1   8   6      240.04      226.95     23.65 o 
   2   8   6     4420.60     4584.15     94.06 o 
   3   8   6     6108.59     6335.21    162.29 o 
   4   8   6      301.99      328.23     54.54 o 
   5   8   6     2042.63     2216.37    208.22 o 
   6   8   6       81.56       57.13     44.93 o 
   7   8   6     1784.93     1791.56    133.68 o 
 -11   9   6      130.46       78.32     48.15 o 
 -10   9   6      158.83      217.11     54.42 o 
  -9   9   6      146.56       44.40     35.17 o 
  -8   9   6       15.82        0.00     28.02 o 
  -7   9   6       30.52       71.40     32.77 o 
  -6   9   6     6072.86     6155.09    171.02 o 
  -5   9   6      205.23      185.29     34.66 o 
  -4   9   6     7939.93     8198.17    208.02 o 
  -3   9   6       21.76        0.00     21.03 o 
  -2   9   6     5204.10     5145.96    141.47 o 
  -1   9   6        2.92        6.77     11.15 o 
   0   9   6        9.91        0.00     11.43 o 
   1   9   6      101.62      129.94     20.87 o 
   2   9   6      827.02      789.71     41.41 o 
   3   9   6       51.84       76.07     29.14 o 
   4   9   6     3689.42     3925.62    203.60 o 
   5   9   6        3.68       27.08     36.82 o 
   6   9   6     2172.03     2034.63    130.26 o 
   7   9   6       18.22       18.47     42.49 o 
 -10  10   6      456.98      396.38     62.91 o 
  -9  10   6      185.80      194.94     48.14 o 
  -8  10   6      401.93      342.96     77.39 o 
  -7  10   6     1362.95     1479.13     91.19 o 
  -6  10   6      398.15      476.66     78.78 o 
  -5  10   6     4281.20     4345.47    106.65 o 
  -4  10   6      131.69      164.52     31.15 o 
  -3  10   6     8363.18     8670.41    204.25 o 
  -2  10   6       19.87        0.00     22.11 o 
  -1  10   6      563.52      589.41     34.77 o 
   0  10   6     2240.10     2198.95     70.35 o 
   1  10   6      291.73      317.91     75.22 o 
   2  10   6      397.82      414.80     36.85 o 
   3  10   6     6616.85     6129.88    163.09 o 
   4  10   6       68.20       55.60     36.12 o 
   5  10   6     2209.02     2101.40    173.58 o 
   6  10   6       61.26      125.23    117.77 o 
   7  10   6     2717.73     2728.36    200.52 o 
 -10  11   6       82.72       39.47     41.27 o 
  -9  11   6     1096.80     1007.88     86.01 o 
  -8  11   6       31.51       72.60     34.88 o 
  -7  11   6      614.11      641.36     64.34 o 
  -6  11   6      659.26      560.70     56.09 o 
  -5  11   6       83.72       86.23     22.32 o 
  -4  11   6      447.80      533.47     90.36 o 
  -3  11   6      374.98      338.12     41.14 o 
  -2  11   6     1246.21     1427.30     73.71 o 
  -1  11   6     2142.31     2406.47    110.80 o 
   0  11   6      433.17      427.88     50.60 o 
   1  11   6     2504.54     2478.38     78.10 o 
   2  11   6      342.97      373.59     37.11 o 
   3  11   6      813.84      857.39     63.12 o 
   4  11   6     1517.06     1520.03    110.59 o 
   5  11   6       53.15       39.87     41.19 o 
   6  11   6      236.81      214.03     56.64 o 
   7  11   6      370.47      451.62    168.96 o 
 -10  12   6     1232.08     1192.83    108.79 o 
  -9  12   6      181.68      186.72     47.61 o 
  -8  12   6     1629.23     1890.75    127.24 o 
  -7  12   6        5.61       18.35     29.73 o 
  -6  12   6     2093.04     2332.77     98.64 o 
  -5  12   6       67.71       46.89     25.33 o 
  -4  12   6      148.69       83.08     29.25 o 
  -3  12   6     1623.21     1760.71    110.56 o 
  -2  12   6     2227.01     2010.07     84.77 o 
  -1  12   6      139.87      202.61     35.55 o 
   0  12   6     6536.22     6558.31    146.04 o 
   1  12   6      836.54      814.56     52.73 o 
   2  12   6     4007.05     3986.66    122.21 o 
   3  12   6     1628.28     1606.38    121.04 o 
   4  12   6      728.48      771.31     82.39 o 
   5  12   6       42.49       53.43     43.06 o 
   6  12   6       99.15      127.32     48.44 o 
   7  12   6      605.48      650.49    120.85 o 
 -10  13   6        9.64       36.66     39.74 o 
  -9  13   6     2024.87     1941.87    118.55 o 
  -8  13   6      178.59      269.66     50.55 o 
  -7  13   6     2104.98     2094.47     97.50 o 
  -6  13   6       22.79       82.17     32.98 o 
  -5  13   6      904.17      924.27     65.29 o 
  -4  13   6      182.57      139.19     32.09 o 
  -3  13   6     1206.41     1249.04     71.11 o 
  -2  13   6       52.04       77.02     30.45 o 
  -1  13   6     2723.30     2767.93    122.10 o 
   0  13   6      689.07      714.45     50.76 o 
   1  13   6     5347.79     5092.90    125.45 o 
   2  13   6       86.52      125.70     28.16 o 
   3  13   6     1523.80     1531.85     83.45 o 
   4  13   6      172.13      114.88     47.51 o 
   5  13   6      120.57       32.10     41.53 o 
   6  13   6      405.53      372.44    111.23 o 
   7  13   6      335.47      341.02     74.90 o 
 -10  14   6      396.18      467.74     90.35 o 
  -9  14   6        2.91       39.74     51.10 o 
  -8  14   6      965.63     1039.58    186.28 o 
  -7  14   6      363.78      500.08     77.59 o 
  -6  14   6     1763.06     1849.65    124.76 o 
  -5  14   6     2951.38     3201.99    113.20 o 
  -4  14   6        4.33       40.87     27.77 o 
  -3  14   6      625.50      769.89     62.71 o 
  -2  14   6      468.25      480.97     51.53 o 
  -1  14   6     1588.31     1624.01     68.98 o 
   0  14   6     2894.86     2793.84     89.02 o 
   1  14   6      857.53      776.83     66.51 o 
   2  14   6     2883.83     2878.01     90.15 o 
   3  14   6      822.95      877.62     68.61 o 
   4  14   6      494.50      550.26     73.71 o 
   5  14   6     1850.99     1981.71    369.48 o 
   6  14   6        2.68        0.00     45.80 o 
  -9  15   6       31.89       57.00     77.36 o 
  -8  15   6      218.80      293.96     70.30 o 
  -7  15   6      190.85      177.40     57.70 o 
  -6  15   6     1708.77     1705.28    212.84 o 
  -5  15   6        1.06        6.82     27.05 o 
  -4  15   6     8768.61     9037.34    225.11 o 
  -3  15   6       37.34       31.83     37.31 o 
  -2  15   6     2379.69     2330.46     89.33 o 
  -1  15   6       25.71       52.69     25.34 o 
   0  15   6     1235.78     1252.77     67.35 o 
   1  15   6      299.83      385.06     41.35 o 
   2  15   6     2097.40     2109.55     77.83 o 
   3  15   6      208.96      302.12     57.97 o 
   4  15   6     1279.38     1356.34    136.25 o 
   5  15   6       15.24       26.25     42.89 o 
   6  15   6     1926.52     2053.13    305.59 o 
  -9  16   6        7.57        0.00     46.79 o 
  -8  16   6       39.18       10.55     45.09 o 
  -7  16   6      231.08      304.71     71.71 o 
  -6  16   6       40.31       22.55     45.62 o 
  -5  16   6     2748.99     2846.59    148.57 o 
  -4  16   6        2.99        0.00     26.52 o 
  -3  16   6     1496.64     1512.21     85.40 o 
  -2  16   6      318.15      333.89     39.20 o 
  -1  16   6     3570.69     3591.31    104.17 o 
   0  16   6      263.05      275.18     35.66 o 
   1  16   6      911.12      993.73     61.78 o 
   2  16   6       60.75       33.05     38.33 o 
   3  16   6      979.61      990.40     88.48 o 
   4  16   6       10.69        9.94     39.64 o 
   5  16   6     2257.31     2099.38    176.27 o 
   6  16   6        2.37       55.94     50.49 o 
  -9  17   6      589.62      930.63    185.89 o 
  -8  17   6       21.77        0.00    101.61 o 
  -7  17   6      733.71      776.28    167.04 o 
  -6  17   6      268.71      330.98     70.73 o 
  -5  17   6      771.21      757.55    157.80 o 
  -4  17   6      278.90      315.25     45.70 o 
  -3  17   6      165.68      113.76     35.76 o 
  -2  17   6      508.31      631.52     50.85 o 
  -1  17   6     1296.60     1239.61     69.72 o 
   0  17   6      411.28      470.36     45.11 o 
   1  17   6     1535.51     1410.77     74.71 o 
   2  17   6      788.78      871.53     59.63 o 
   3  17   6      718.69      740.16     70.47 o 
   4  17   6      629.62      462.62     76.69 o 
   5  17   6      189.52      208.78    130.86 o 
  -8  18   6     1062.46     1060.35    128.55 o 
  -7  18   6       17.53       26.00     46.42 o 
  -6  18   6      728.86      840.61    101.61 o 
  -5  18   6     1165.17     1055.40    131.63 o 
  -4  18   6      147.34      126.67     46.53 o 
  -3  18   6       44.11       21.64     53.50 o 
  -2  18   6     1355.70     1263.36     70.07 o 
  -1  18   6     1120.71     1108.56     66.59 o 
   0  18   6     2787.70     2683.88    128.59 o 
   1  18   6      522.64      581.61     51.57 o 
   2  18   6     1177.22     1218.52     85.53 o 
   3  18   6      275.98      225.57     56.05 o 
   4  18   6      643.45      649.83    166.65 o 
   5  18   6      458.85      438.26     77.00 o 
  -8  19   6       21.23       37.89     57.69 o 
  -7  19   6     1051.62     1100.74    294.04 o 
  -6  19   6       82.18       87.12     53.22 o 
  -5  19   6        5.01       21.09     42.65 o 
  -4  19   6       60.04       42.96     31.62 o 
  -3  19   6      112.48      100.15     36.49 o 
  -2  19   6      173.88      190.51     35.97 o 
  -1  19   6     1548.61     1558.21     80.49 o 
   0  19   6        2.37       12.10     24.59 o 
   1  19   6     2646.17     2678.57     94.73 o 
   2  19   6       54.14       24.59     31.76 o 
   3  19   6     1566.62     1494.60    137.22 o 
   4  19   6       63.18       43.77     47.75 o 
   5  19   6        0.62       10.57     47.53 o 
  -7  20   6      464.95      459.21     92.75 o 
  -6  20   6     1090.96     1291.00    125.60 o 
  -5  20   6      688.38      700.89     93.29 o 
  -4  20   6        0.27       33.45     31.85 o 
  -3  20   6     1563.13     1571.12     82.63 o 
  -2  20   6      235.97      262.99     39.18 o 
  -1  20   6        1.25       23.30     25.81 o 
   0  20   6     2021.61     2197.50     87.49 o 
   1  20   6        3.38       31.79     26.85 o 
   2  20   6     1029.45     1108.16     84.79 o 
   3  20   6      687.17      678.70     70.42 o 
   4  20   6      351.86      333.94     70.09 o 
  -7  21   6      250.12      225.06     69.26 o 
  -6  21   6      964.08     1123.34    122.08 o 
  -5  21   6      220.75      295.20     68.20 o 
  -4  21   6      948.71     1178.75    132.01 o 
  -3  21   6        2.16        6.23     26.73 o 
  -2  21   6     2083.83     2129.88     86.53 o 
  -1  21   6      100.53       69.36     35.00 o 
   0  21   6        7.71       53.10     28.47 o 
   1  21   6      751.41      695.97     58.78 o 
   2  21   6      402.49      322.32     91.94 o 
   3  21   6       91.95       57.50     37.97 o 
   4  21   6     1617.57     1758.61    140.89 o 
  -6  22   6        0.37        0.00     48.61 o 
  -5  22   6      758.71      916.19    107.72 o 
  -4  22   6        8.20       29.16     47.15 o 
  -3  22   6     2154.24     2102.85     95.02 o 
  -2  22   6      179.62      112.64     33.96 o 
  -1  22   6      268.97      334.46     43.84 o 
   0  22   6        0.23       26.79     29.92 o 
   1  22   6        0.11       16.38     27.91 o 
   2  22   6       62.63       48.07     56.33 o 
   3  22   6      820.04      762.26    105.91 o 
  -6  23   6      219.17      249.42     71.00 o 
  -5  23   6       53.47       29.79     46.58 o 
  -4  23   6      841.69      900.36     79.92 o 
  -3  23   6      119.03      170.27     38.02 o 
  -2  23   6      663.15      506.00     52.22 o 
  -1  23   6      767.11      771.16     63.15 o 
   0  23   6       62.08       54.50     31.47 o 
   1  23   6      293.61      296.71     45.62 o 
   2  23   6       29.00       41.00     38.36 o 
  -5  24   6       98.82       93.66     88.14 o 
  -4  24   6       12.47       52.88     39.13 o 
  -3  24   6      262.17      187.43     46.77 o 
  -2  24   6      761.85      833.47     99.22 o 
  -1  24   6       54.89       48.34     31.95 o 
   0  24   6      490.89      499.09     55.04 o 
   1  24   6       63.01       91.83     34.53 o 
   2  24   6     1132.85     1113.38    116.01 o 
  -3  25   6       63.82       47.63     39.90 o 
  -2  25   6       23.91       39.89     33.03 o 
  -1  25   6      591.30      576.83     60.31 o 
   0  25   6       48.05       11.66     31.98 o 
 -11   0   7       99.53       69.34     53.27 o 
  -9   0   7        8.16       24.63     61.58 o 
  -7   0   7     6282.88     6004.80    319.45 o 
  -5   0   7     3847.30     3667.24    122.91 o 
  -3   0   7    12852.53    12674.67    495.72 o 
  -1   0   7      350.36      360.61     44.70 o 
   1   0   7     2077.34     2333.45    122.01 o 
   3   0   7     5766.02     5506.78    256.33 o 
   5   0   7     2604.30     2420.86    176.27 o 
   7   0   7      727.88      675.92     84.81 o 
 -11   1   7      207.81      213.98     46.28 o 
 -10   1   7      218.23      194.75     40.63 o 
  -9   1   7       82.20       77.08     38.09 o 
  -8   1   7      712.57      798.97     91.44 o 
  -7   1   7      433.54      409.44     66.92 o 
  -6   1   7     7439.01     8052.74    229.60 o 
  -5   1   7      125.09      106.49     35.26 o 
  -4   1   7     1849.52     1600.23     82.35 o 
  -3   1   7      930.98     1079.00     90.27 o 
  -2   1   7     7654.92     8154.07    246.82 o 
  -1   1   7     5155.89     5117.41    113.47 o 
   0   1   7     1703.47     1779.90    102.99 o 
   1   1   7      695.91      752.65     41.86 o 
   2   1   7     1482.69     1608.36    106.61 o 
   3   1   7      495.39      571.24    124.70 o 
   4   1   7     2977.60     2624.08    121.63 o 
   5   1   7      104.00      104.72     59.66 o 
   6   1   7     1428.85     1268.34     87.89 o 
   7   1   7       96.57       81.68     37.34 o 
 -11   2   7       74.70      117.35     41.13 o 
 -10   2   7     1542.92     1564.93    103.43 o 
  -9   2   7       38.62        4.47     29.37 o 
  -8   2   7     3345.07     3816.42    172.83 o 
  -7   2   7     2556.65     1978.10    116.46 o 
  -6   2   7      489.97      615.59     74.28 o 
  -5   2   7      758.47      696.56     50.45 o 
  -4   2   7     1332.62     1267.23     58.17 o 
  -3   2   7     3577.44     3289.16     90.57 o 
  -2   2   7     4385.02     4508.70    175.12 o 
  -1   2   7        7.51       16.22     30.55 o 
   0   2   7     5214.97     4975.86    111.55 o 
   1   2   7      146.42      156.57     24.85 o 
   2   2   7     1905.08     1857.72     90.56 o 
   3   2   7     2451.08     2364.02    134.71 o 
   4   2   7       29.94        8.37     31.75 o 
   5   2   7      719.55      687.47     61.39 o 
   6   2   7     1152.62     1167.49    111.17 o 
   7   2   7      767.93      700.34     70.95 o 
 -11   3   7     1167.10     1213.53     98.07 o 
 -10   3   7       11.65        0.00     35.51 o 
  -9   3   7     1588.92     1818.03    111.09 o 
  -8   3   7      127.23      162.63     41.10 o 
  -7   3   7      972.55      990.59    151.64 o 
  -6   3   7      306.02      321.85     60.13 o 
  -5   3   7      618.35      738.11     49.52 o 
  -4   3   7      285.61      300.19     58.60 o 
  -3   3   7     2802.93     2691.81     91.02 o 
  -2   3   7      207.23      272.58     36.64 o 
  -1   3   7    10010.92    10273.64    189.84 o 
   0   3   7       63.44       78.89     18.82 o 
   1   3   7     3734.62     3782.19    120.51 o 
   2   3   7       42.51       33.46     25.77 o 
   3   3   7     1694.86     1576.18     73.98 o 
   4   3   7        1.93        0.00     33.86 o 
   5   3   7      160.40      206.29     46.27 o 
   6   3   7        2.17        3.95     31.03 o 
   7   3   7      966.21      766.88     74.68 o 
 -11   4   7       42.00        3.75     35.46 o 
 -10   4   7     1264.65     1430.71    103.30 o 
  -9   4   7      372.17      366.30     54.46 o 
  -8   4   7     1342.65     1472.40     95.36 o 
  -7   4   7      830.75      731.44    100.07 o 
  -6   4   7       30.05      101.21     42.71 o 
  -5   4   7     2506.54     2225.84    117.32 o 
  -4   4   7      595.99      389.07     39.93 o 
  -3   4   7      315.83      355.24     45.45 o 
  -2   4   7     6676.42     6610.40    166.96 o 
  -1   4   7      735.89      751.32     38.81 o 
   0   4   7     6671.41     6692.70    122.70 o 
   1   4   7      796.25      897.83     42.48 o 
   2   4   7     2951.18     2830.42     95.83 o 
   3   4   7      142.87      103.81     31.84 o 
   4   4   7        4.59        7.53     26.49 o 
   5   4   7     1327.27     1393.17    132.28 o 
   6   4   7      546.52      531.24     71.28 o 
   7   4   7        0.53       14.67     36.24 o 
 -11   5   7      393.02      420.69     70.66 o 
 -10   5   7        1.30       42.84     41.61 o 
  -9   5   7      923.00      903.40     79.55 o 
  -8   5   7     1650.72     1670.62    103.43 o 
  -7   5   7      415.45      560.93     76.50 o 
  -6   5   7     1497.28     1312.46    113.92 o 
  -5   5   7       26.38       11.84     22.31 o 
  -4   5   7     7076.20     7369.18    178.18 o 
  -3   5   7      246.39      263.53     35.30 o 
  -2   5   7     2120.67     2231.17     83.66 o 
  -1   5   7     3709.81     3795.22     83.04 o 
   0   5   7       59.33       49.79     18.79 o 
   1   5   7      648.26      715.46     51.38 o 
   2   5   7     2757.52     2804.27    104.89 o 
   3   5   7      178.70      216.06     36.63 o 
   4   5   7     2187.32     1958.14    125.53 o 
   5   5   7        2.68       33.34     29.80 o 
   6   5   7     1601.88     1621.05    100.64 o 
   7   5   7      412.43      469.23     76.17 o 
 -11   6   7      182.18      117.20     49.43 o 
 -10   6   7       62.75       53.59     41.25 o 
  -9   6   7      453.59      572.40     91.37 o 
  -8   6   7      351.53      505.59     79.25 o 
  -7   6   7     2169.41     2069.18    124.07 o 
  -6   6   7       76.03       51.97     60.81 o 
  -5   6   7     8258.66     8188.48    193.94 o 
  -4   6   7      115.62      166.40     31.98 o 
  -3   6   7     1657.17     1847.07     84.26 o 
  -2   6   7     1153.87     1410.81     70.55 o 
  -1   6   7      695.88      582.52     34.81 o 
   0   6   7      935.40     1018.69     48.60 o 
   1   6   7     3436.41     3332.17     77.82 o 
   2   6   7      198.94      261.53     40.05 o 
   3   6   7     3338.68     3102.50    105.96 o 
   4   6   7        2.71       31.36     28.33 o 
   5   6   7     3885.01     3631.52    128.13 o 
   6   6   7       28.59        2.72     39.98 o 
   7   6   7      261.19      256.20     62.79 o 
 -10   7   7       23.70        0.00     37.25 o 
  -9   7   7      396.71      389.33     58.56 o 
  -8   7   7     1814.38     1754.42    100.54 o 
  -7   7   7      204.23      253.45     42.81 o 
  -6   7   7     3306.72     3387.12    155.38 o 
  -5   7   7       97.55       98.18     29.08 o 
  -4   7   7     9085.50     9276.89    215.23 o 
  -3   7   7     1825.73     1839.30     77.41 o 
  -2   7   7     1093.68     1087.20     63.66 o 
  -1   7   7      343.20      401.87     29.42 o 
   0   7   7        0.75        0.00     19.17 o 
   1   7   7     2076.16     2078.03     60.18 o 
   2   7   7     2275.07     2187.26     83.18 o 
   3   7   7        0.28        3.36     22.95 o 
   4   7   7     1840.51     1945.16    111.58 o 
   5   7   7        0.56       38.90     45.42 o 
   6   7   7     1730.28     1887.77    136.34 o 
   7   7   7      238.29      183.14     62.64 o 
 -10   8   7      843.43     1017.86     88.69 o 
  -9   8   7       54.10       19.51     35.95 o 
  -8   8   7     1549.48     1653.99    101.74 o 
  -7   8   7      696.38      571.91     59.49 o 
  -6   8   7       93.09       68.46     41.82 o 
  -5   8   7     4971.66     4567.55    130.61 o 
  -4   8   7     2204.43     2316.77     89.77 o 
  -3   8   7     1291.77     1441.59     73.44 o 
  -2   8   7     3560.28     3433.97    109.65 o 
  -1   8   7      643.55      560.60     34.25 o 
   0   8   7     4732.18     4583.12     95.63 o 
   1   8   7     1510.39     1584.28     54.47 o 
   2   8   7      777.93      787.89     66.44 o 
   3   8   7     1081.69     1306.88     98.50 o 
   4   8   7       23.09        0.00     32.55 o 
   5   8   7     2119.75     1943.08    125.94 o 
   6   8   7      731.24      712.56     90.06 o 
   7   8   7      115.18      176.73     57.73 o 
 -10   9   7      203.87      142.89     68.47 o 
  -9   9   7     1853.54     2202.99    113.78 o 
  -8   9   7       83.21      117.02     39.05 o 
  -7   9   7      423.77      469.91     54.64 o 
  -6   9   7       56.94       61.02     40.25 o 
  -5   9   7       44.13       80.69     29.32 o 
  -4   9   7      292.64      370.77     63.80 o 
  -3   9   7     3881.37     3781.42    117.79 o 
  -2   9   7       25.47        4.49     24.60 o 
  -1   9   7     6474.86     6475.97    121.83 o 
   0   9   7      474.67      500.38     42.03 o 
   1   9   7     7362.10     7234.69    155.41 o 
   2   9   7        0.48        0.00     22.97 o 
   3   9   7      120.26      168.30     73.13 o 
   4   9   7       36.98       58.50     38.80 o 
   5   9   7       12.35       33.16     41.98 o 
   6   9   7      138.88      157.73     53.75 o 
 -10  10   7     1264.21     1255.18     99.06 o 
  -9  10   7       23.69       46.60     40.06 o 
  -8  10   7      944.50     1023.72     83.64 o 
  -7  10   7      986.97      964.02     75.75 o 
  -6  10   7       45.18       72.43     42.82 o 
  -5  10   7     1145.52     1176.44     71.24 o 
  -4  10   7      844.58      747.14    115.46 o 
  -3  10   7      952.35      880.79     64.27 o 
  -2  10   7     2552.58     2378.18    160.12 o 
  -1  10   7      131.52      112.21     26.94 o 
   0  10   7     7228.59     7031.10    154.21 o 
   1  10   7        2.25       36.42     24.82 o 
   2  10   7      498.89      444.34     48.42 o 
   3  10   7      968.11      939.65     85.37 o 
   4  10   7      236.39      214.12     53.04 o 
   5  10   7      195.26      269.27     60.50 o 
   6  10   7      853.66      822.20     94.98 o 
 -10  11   7       68.79        0.00     38.41 o 
  -9  11   7     1395.40     1667.32    111.23 o 
  -8  11   7      286.95      276.28     48.75 o 
  -7  11   7      322.08      277.41     46.70 o 
  -6  11   7     3080.59     3202.79    156.32 o 
  -5  11   7       63.40       94.54     31.17 o 
  -4  11   7     1634.87     1712.62     84.52 o 
  -3  11   7      728.57      802.52     62.10 o 
  -2  11   7     1315.68     1304.26     92.82 o 
  -1  11   7      986.64     1204.79     64.03 o 
   0  11   7       77.72      108.69     27.45 o 
   1  11   7     4422.25     4713.30    119.43 o 
   2  11   7     1546.21     1548.39     87.47 o 
   3  11   7       72.27      106.96     41.32 o 
   4  11   7     2276.01     2415.01    137.02 o 
   5  11   7      137.76      176.73     55.94 o 
   6  11   7      515.11      498.77     80.47 o 
 -10  12   7      113.23      107.67     47.06 o 
  -9  12   7      324.95      212.89     59.25 o 
  -8  12   7      138.11      126.29     52.24 o 
  -7  12   7     2491.31     2457.29    203.60 o 
  -6  12   7      238.86      347.39    121.24 o 
  -5  12   7     2958.11     3087.75    128.93 o 
  -4  12   7       41.60       35.29     28.16 o 
  -3  12   7     1222.38     1064.66     74.36 o 
  -2  12   7      159.16       69.93     26.19 o 
  -1  12   7        4.50        0.00     21.36 o 
   0  12   7     1825.50     1882.65     72.46 o 
   1  12   7      311.97      328.31     38.79 o 
   2  12   7       19.10        0.00     24.66 o 
   3  12   7     2585.14     2567.49    129.54 o 
   4  12   7       21.79        4.52     36.30 o 
   5  12   7     1193.48     1022.19    102.36 o 
   6  12   7       69.05      104.73     54.74 o 
  -9  13   7       13.39        0.00     49.92 o 
  -8  13   7      523.29      415.58     79.88 o 
  -7  13   7       43.95       57.70     45.85 o 
  -6  13   7     3341.01     3176.63    158.83 o 
  -5  13   7      130.30      119.87     33.94 o 
  -4  13   7     3744.31     3685.17    143.79 o 
  -3  13   7       81.33      102.56     32.30 o 
  -2  13   7     1275.21     1381.93     71.06 o 
  -1  13   7      907.63      889.80     57.36 o 
   0  13   7        0.67       15.54     25.19 o 
   1  13   7       39.13       38.45     24.22 o 
   2  13   7     1782.12     1821.59     87.93 o 
   3  13   7       94.89      115.64     45.45 o 
   4  13   7     1821.30     1827.39    188.97 o 
   5  13   7      331.49      236.44     62.78 o 
   6  13   7     1079.33      989.13    107.62 o 
  -9  14   7        5.57        0.00     43.64 o 
  -8  14   7      246.67      152.11     58.85 o 
  -7  14   7      980.64     1031.42    108.58 o 
  -6  14   7        0.85       56.20     44.73 o 
  -5  14   7     2447.17     2159.86     94.76 o 
  -4  14   7      501.10      546.49     60.05 o 
  -3  14   7     2776.41     2401.62    103.78 o 
  -2  14   7     3113.77     3131.05     97.23 o 
  -1  14   7       68.35       63.21     32.75 o 
   0  14   7     1703.48     1706.78     71.49 o 
   1  14   7      704.38      730.40     53.70 o 
   2  14   7     1614.85     1642.09     92.02 o 
   3  14   7     1541.23     1401.57    200.52 o 
   4  14   7       29.27        0.00     41.19 o 
   5  14   7      728.62      621.51     86.41 o 
  -9  15   7      735.78      766.76    118.16 o 
  -8  15   7        5.38       37.49     53.81 o 
  -7  15   7     1057.29     1081.75    113.12 o 
  -6  15   7      203.79      194.13     59.69 o 
  -5  15   7       31.14       23.21     28.49 o 
  -4  15   7        5.77       43.30     31.46 o 
  -3  15   7     1062.12     1007.87     75.00 o 
  -2  15   7      448.73      577.65     49.28 o 
  -1  15   7     5306.10     5230.58    135.32 o 
   0  15   7       10.21       20.43     24.13 o 
   1  15   7     1523.57     1532.58    123.10 o 
   2  15   7        2.77       20.07     30.09 o 
   3  15   7      434.37      383.49     66.12 o 
   4  15   7      134.44      172.20     88.14 o 
   5  15   7      326.29      287.55     69.38 o 
  -8  16   7      887.88      973.92    162.03 o 
  -7  16   7      231.78      140.28     90.45 o 
  -6  16   7       71.15       22.79     67.35 o 
  -5  16   7      794.95      806.61     68.14 o 
  -4  16   7      535.83      522.64     67.67 o 
  -3  16   7      210.84      317.78     46.91 o 
  -2  16   7     3284.88     3249.72    113.88 o 
  -1  16   7        5.06       62.81     27.26 o 
   0  16   7     2990.88     3052.80     99.53 o 
   1  16   7        0.91       11.28     25.65 o 
   2  16   7     2314.23     2169.61    100.80 o 
   3  16   7      733.81      441.60     70.16 o 
   4  16   7        2.26        0.00     41.13 o 
   5  16   7      123.25       78.08     54.30 o 
  -8  17   7      438.58      521.20     91.18 o 
  -7  17   7      919.98     1025.35    126.24 o 
  -6  17   7     1074.12     1207.57    138.17 o 
  -5  17   7      208.64      304.45     48.71 o 
  -4  17   7     1910.64     1743.40     95.89 o 
  -3  17   7       74.31       85.80     35.37 o 
  -2  17   7       46.93       29.89     28.89 o 
  -1  17   7     2480.44     2466.35     89.54 o 
   0  17   7       62.77       73.53     28.92 o 
   1  17   7      831.70      928.48     64.45 o 
   2  17   7      591.61      639.66     66.35 o 
   3  17   7     1229.44     1115.77    173.58 o 
   4  17   7      542.93      571.11     83.73 o 
  -8  18   7      261.66      265.03     74.47 o 
  -7  18   7      997.61      965.09    114.53 o 
  -6  18   7       93.73      114.34     55.11 o 
  -5  18   7     1178.10     1093.08    112.82 o 
  -4  18   7       44.97       26.18     32.10 o 
  -3  18   7      972.76      954.38     74.30 o 
  -2  18   7      211.18      163.55     37.66 o 
  -1  18   7        2.32        0.00     25.97 o 
   0  18   7       80.09       85.53     29.94 o 
   1  18   7      148.28      145.18     39.44 o 
   2  18   7      300.75      429.37     58.57 o 
   3  18   7      850.27      900.67     97.52 o 
   4  18   7        7.80       21.55     57.73 o 
  -7  19   7       93.40       78.26     68.12 o 
  -6  19   7     2096.33     2387.63    158.85 o 
  -5  19   7        2.72       49.72     45.41 o 
  -4  19   7     1082.14     1155.40     86.42 o 
  -3  19   7      237.65      174.86     50.22 o 
  -2  19   7      892.18     1000.90     67.83 o 
  -1  19   7        7.26        4.41     27.01 o 
   0  19   7      244.50      155.43     36.67 o 
   1  19   7      157.90       49.17     35.33 o 
   2  19   7      555.33      493.40     63.69 o 
   3  19   7      194.37       79.55    133.17 o 
  -7  20   7      402.72      395.49     85.95 o 
  -6  20   7        0.09       43.56     51.26 o 
  -5  20   7     1074.20     1109.14    118.64 o 
  -4  20   7      214.29      134.84     42.17 o 
  -3  20   7     1469.51     1441.96     82.43 o 
  -2  20   7      264.65      306.34     43.83 o 
  -1  20   7       87.86       61.38     31.52 o 
   0  20   7     1031.21      988.26     69.44 o 
   1  20   7      284.72      220.46     52.72 o 
   2  20   7      114.12      105.54     40.09 o 
   3  20   7      451.69      528.33     93.52 o 
  -6  21   7      252.50      339.16     97.37 o 
  -5  21   7      124.39       82.51     53.36 o 
  -4  21   7      107.21       71.39     39.87 o 
  -3  21   7     1396.99     1461.24     84.89 o 
  -2  21   7      223.93      310.97     45.16 o 
  -1  21   7     1519.88     1576.46     88.37 o 
   0  21   7        4.68       42.68     30.03 o 
   1  21   7     1744.69     1828.73    111.93 o 
   2  21   7       33.77       15.04     37.13 o 
  -5  22   7      131.97       81.04     53.74 o 
  -4  22   7      211.36      203.47     40.45 o 
  -3  22   7        7.25        9.56     30.37 o 
  -2  22   7     1177.74     1228.99     78.46 o 
  -1  22   7        0.83        5.50     29.16 o 
   0  22   7     2012.61     2168.23     95.74 o 
   1  22   7       67.93      101.27     41.51 o 
   2  22   7      422.43      367.51     61.17 o 
  -4  23   7      524.73      509.07     54.63 o 
  -3  23   7      532.07      398.13     51.33 o 
  -2  23   7       24.41       46.14     34.38 o 
  -1  23   7      633.63      619.05     59.97 o 
   0  23   7      175.54      148.20     38.73 o 
   1  23   7     1098.00     1281.03     99.37 o 
  -3  24   7      388.66      399.61     52.35 o 
  -2  24   7       52.80       23.74     32.36 o 
  -1  24   7       47.15       65.84     35.89 o 
 -10   0   8      961.84      855.19    140.09 o 
  -8   0   8     1881.63     1842.01    189.36 o 
  -6   0   8      622.95      962.95    143.17 o 
  -4   0   8     2337.93     2329.26    179.35 o 
  -2   0   8     2560.46     3406.13    203.21 o 
   0   0   8     1142.86     1147.34     88.91 o 
   2   0   8       27.72        0.00     39.26 o 
   4   0   8      347.79      393.34     87.75 o 
   6   0   8     1779.77     1751.16    369.86 o 
 -10   1   8      306.65      461.94     80.44 o 
  -9   1   8     1820.85     1703.69    130.36 o 
  -8   1   8      900.92      841.70     94.88 o 
  -7   1   8        8.18       13.93     41.57 o 
  -6   1   8      843.27      944.66     77.50 o 
  -5   1   8        6.84        8.81     29.49 o 
  -4   1   8     1442.79     1386.90     90.76 o 
  -3   1   8     3708.39     3448.82    271.72 o 
  -2   1   8        4.25        0.00     43.49 o 
  -1   1   8     2542.26     2568.85     76.11 o 
   0   1   8     1363.16     1278.48     79.33 o 
   1   1   8     2570.86     2452.27    105.25 o 
   2   1   8      962.60      946.78     77.28 o 
   3   1   8      328.36      435.61     93.52 o 
   4   1   8      834.97      941.11     86.78 o 
   5   1   8      731.23      721.58     67.57 o 
   6   1   8       38.24       20.66     45.21 o 
 -10   2   8      438.28      336.83     71.82 o 
  -9   2   8      400.99      484.10     79.44 o 
  -8   2   8       73.92       10.59     41.64 o 
  -7   2   8     2497.84     2912.66    147.17 o 
  -6   2   8       30.90       32.67     38.89 o 
  -5   2   8     3021.85     2652.02    163.96 o 
  -4   2   8      753.91      827.42     59.80 o 
  -3   2   8      657.11      871.55     61.44 o 
  -2   2   8     1728.56     2212.73     86.58 o 
  -1   2   8     2577.61     2631.22     77.62 o 
   0   2   8     1732.59     1669.60     60.78 o 
   1   2   8      986.37     1182.87     81.21 o 
   2   2   8       85.48       94.72     36.17 o 
   3   2   8     2378.92     2427.15    116.29 o 
   4   2   8       12.79       53.07     31.90 o 
   5   2   8      859.28      797.91     70.53 o 
   6   2   8      438.24      508.03     62.11 o 
 -10   3   8      177.99      177.50     51.14 o 
  -9   3   8      320.53      353.42     73.57 o 
  -8   3   8     1993.13     2366.35    137.98 o 
  -7   3   8      159.28      334.24     63.02 o 
  -6   3   8     3043.29     2850.16    143.58 o 
  -5   3   8     1737.32     2078.43    137.02 o 
  -4   3   8     4467.72     4565.12    155.61 o 
  -3   3   8     1227.17     1260.20     73.15 o 
  -2   3   8       52.22        0.00     35.00 o 
  -1   3   8     2118.54     2084.41     61.60 o 
   0   3   8     1007.03      981.26     47.59 o 
   1   3   8      419.29      432.92     43.98 o 
   2   3   8     3808.03     3774.81    187.97 o 
   3   3   8      194.61      242.98     40.53 o 
   4   3   8     2898.05     2748.12    152.07 o 
   5   3   8       83.44       65.65     60.18 o 
   6   3   8      664.49      767.70     73.35 o 
 -10   4   8      336.56      290.84     70.90 o 
  -9   4   8     1071.32     1126.65    125.08 o 
  -8   4   8      395.53      437.09     72.00 o 
  -7   4   8     2447.92     2719.95    142.80 o 
  -6   4   8       50.75       34.38     40.81 o 
  -5   4   8     2569.69     2918.59    140.90 o 
  -4   4   8       14.23       27.62     33.00 o 
  -3   4   8      538.58      629.48     53.51 o 
  -2   4   8      298.13      324.91     41.63 o 
  -1   4   8      195.15      264.65     43.43 o 
   0   4   8      683.91      662.58     40.11 o 
   1   4   8     2066.01     2324.34     85.55 o 
   2   4   8       47.95       26.78     26.78 o 
   3   4   8     2044.53     1972.93     86.37 o 
   4   4   8      442.23      403.13     67.18 o 
   5   4   8     1022.39     1075.82    112.60 o 
   6   4   8      364.16      389.88     71.08 o 
 -10   5   8        1.05        0.00     51.63 o 
  -9   5   8      519.71      504.45    128.16 o 
  -8   5   8      714.20      899.20     99.84 o 
  -7   5   8      297.84      317.32     65.32 o 
  -6   5   8      888.75      813.40     91.60 o 
  -5   5   8     2315.38     2398.39    129.05 o 
  -4   5   8      586.62      816.87     60.28 o 
  -3   5   8      102.18      102.65     32.77 o 
  -2   5   8       51.99       64.26     29.19 o 
  -1   5   8     4534.86     4432.02     96.63 o 
   0   5   8      352.82      379.55     31.89 o 
   1   5   8      234.17      212.84     34.18 o 
   2   5   8     2842.40     2527.50     94.50 o 
   3   5   8       10.51       31.27     35.08 o 
   4   5   8      252.79      196.91     58.12 o 
   5   5   8     1248.49     1384.57    114.29 o 
   6   5   8      356.26      336.84     69.36 o 
 -10   6   8     1032.32     1127.92     95.01 o 
  -9   6   8        3.33        0.00     38.16 o 
  -8   6   8      460.60      399.29    112.77 o 
  -7   6   8      321.05      341.78     66.40 o 
  -6   6   8       15.37       17.93     39.94 o 
  -5   6   8        6.85        0.00     34.03 o 
  -4   6   8     1888.98     2144.54     86.70 o 
  -3   6   8       33.22       45.31     54.45 o 
  -2   6   8     3227.95     3499.34    115.45 o 
  -1   6   8       32.41       22.30     19.77 o 
   0   6   8     1056.24     1213.29     58.18 o 
   1   6   8      242.53      213.01     34.16 o 
   2   6   8      247.79      335.00     43.11 o 
   3   6   8       27.43        0.00     29.62 o 
   4   6   8      651.83      817.21     88.39 o 
   5   6   8        8.36        5.32     41.98 o 
   6   6   8      843.11      779.91    119.31 o 
 -10   7   8      441.40      466.48     66.51 o 
  -9   7   8      603.65      608.91     89.80 o 
  -8   7   8      232.83      296.68    138.17 o 
  -7   7   8      537.70      505.46     78.12 o 
  -6   7   8      653.80      843.68    108.53 o 
  -5   7   8      363.19      565.11     78.10 o 
  -4   7   8      228.64      225.60     37.55 o 
  -3   7   8     2452.40     2411.41     92.62 o 
  -2   7   8       94.09      108.26     43.22 o 
  -1   7   8     6482.91     6275.25    123.15 o 
   0   7   8     1369.40     1447.09     54.22 o 
   1   7   8      335.31      211.24     36.39 o 
   2   7   8      128.33      134.01     42.50 o 
   3   7   8        2.96       47.86     37.76 o 
   4   7   8      551.83      443.26     70.09 o 
   5   7   8     1348.50     1376.11    117.18 o 
   6   7   8       16.38        0.00     43.00 o 
 -10   8   8      599.32      492.45     68.55 o 
  -9   8   8      494.30      617.76    201.67 o 
  -8   8   8      182.57      221.10     63.65 o 
  -7   8   8     2253.59     2122.16    129.87 o 
  -6   8   8        0.10       31.86     72.36 o 
  -5   8   8     3526.22     3420.87    159.69 o 
  -4   8   8      999.69      907.62     65.12 o 
  -3   8   8      193.84      227.31     52.56 o 
  -2   8   8     2747.53     2753.00     73.09 o 
  -1   8   8      738.73      759.60     52.85 o 
   0   8   8      259.00      380.02     54.89 o 
   1   8   8     1465.56     1469.73     80.14 o 
   2   8   8      239.43      266.57     50.63 o 
   3   8   8     1748.11     1555.56    113.48 o 
   4   8   8      112.84      103.45     51.96 o 
   5   8   8      931.02      882.26     98.15 o 
 -10   9   8      471.29      361.22     65.02 o 
  -9   9   8        0.59        0.00     46.80 o 
  -8   9   8     1276.82     1206.38    134.32 o 
  -7   9   8      283.80      337.91     66.94 o 
  -6   9   8     3834.57     4160.56    183.35 o 
  -5   9   8      193.24      168.81     52.60 o 
  -4   9   8      912.18      902.02     89.47 o 
  -3   9   8        6.21       43.31     27.35 o 
  -2   9   8      474.20      400.93     41.00 o 
  -1   9   8      394.21      435.37     42.60 o 
   0   9   8     3040.34     3169.88     94.78 o 
   1   9   8       12.72       89.09     30.14 o 
   2   9   8     2138.11     2000.18    172.81 o 
   3   9   8      444.51      589.42    156.26 o 
   4   9   8     2945.21     2673.91    140.70 o 
   5   9   8       24.22       73.90     70.43 o 
  -9  10   8      691.99      859.61     83.51 o 
  -8  10   8      156.61      154.49     83.52 o 
  -7  10   8     1740.11     1936.63    135.56 o 
  -6  10   8       30.67        8.11     39.16 o 
  -5  10   8     1397.54     1726.73    130.66 o 
  -4  10   8      584.12      435.70     49.23 o 
  -3  10   8      793.10      969.21     77.13 o 
  -2  10   8      501.24      465.99     68.64 o 
  -1  10   8       12.25       18.41     23.90 o 
   0  10   8       29.75       15.04     29.11 o 
   1  10   8     1427.42     1433.50     84.65 o 
   2  10   8       31.60       28.45     41.18 o 
   3  10   8     2164.10     2083.61    118.85 o 
   4  10   8       76.91       95.92     45.92 o 
   5  10   8      787.09      837.97    151.26 o 
  -9  11   8      387.10      378.44     78.02 o 
  -8  11   8      314.12      194.70    143.56 o 
  -7  11   8       42.36       51.88     93.14 o 
  -6  11   8     1094.41     1113.72    188.20 o 
  -5  11   8       18.96        0.00     37.54 o 
  -4  11   8      164.83      117.54     35.41 o 
  -3  11   8     3043.96     3325.33    119.05 o 
  -2  11   8       49.70       74.11     27.30 o 
  -1  11   8      259.80      274.86     36.92 o 
   0  11   8      666.79      744.43     53.16 o 
   1  11   8      407.12      435.49     56.47 o 
   2  11   8      478.69      390.45     62.99 o 
   3  11   8       76.23       59.00     43.73 o 
   4  11   8     1293.97     1293.77    243.63 o 
   5  11   8      545.67      577.91     84.57 o 
  -9  12   8       28.65       56.28     55.99 o 
  -8  12   8      131.09      183.24     61.93 o 
  -7  12   8       27.59        0.00     39.64 o 
  -6  12   8      116.15      165.18     56.76 o 
  -5  12   8      156.71      192.46     59.32 o 
  -4  12   8      742.75      841.96     66.87 o 
  -3  12   8      112.82      151.71     38.62 o 
  -2  12   8     2955.16     3455.89    104.26 o 
  -1  12   8        0.23        0.00     22.39 o 
   0  12   8     1026.22     1008.30     62.58 o 
   1  12   8        1.89        0.00     27.12 o 
   2  12   8      356.64      459.85     77.74 o 
   3  12   8       85.00      104.49     48.43 o 
   4  12   8      140.31      126.79     52.51 o 
   5  12   8        0.32        0.36     44.17 o 
  -9  13   8      611.46      561.28     92.37 o 
  -8  13   8      539.00      592.88     93.62 o 
  -7  13   8      139.29      110.45     53.97 o 
  -6  13   8      104.16       70.94     66.58 o 
  -5  13   8       72.32       96.09     48.83 o 
  -4  13   8        2.45       36.88     29.47 o 
  -3  13   8     4082.74     4377.16    143.47 o 
  -2  13   8      119.64      116.19     34.44 o 
  -1  13   8     1270.91     1359.30     79.55 o 
   0  13   8        0.46       14.25     24.66 o 
   1  13   8      490.26      442.77     52.95 o 
   2  13   8      930.05      851.20    112.38 o 
   3  13   8       65.70      120.76     48.43 o 
   4  13   8       11.13        0.00     38.14 o 
  -8  14   8      282.23      186.63     89.29 o 
  -7  14   8     1491.89     1196.53    119.32 o 
  -6  14   8        5.98        0.00     48.88 o 
  -5  14   8     1121.77     1348.26    121.63 o 
  -4  14   8     1346.50     1323.38     88.03 o 
  -3  14   8       46.77       81.20     53.43 o 
  -2  14   8     1948.53     1919.75    111.99 o 
  -1  14   8       23.52       27.36     27.29 o 
   0  14   8      735.53      822.28     76.27 o 
   1  14   8     1536.39     1591.57     95.06 o 
   2  14   8      101.10       78.64     52.34 o 
   3  14   8     1059.85     1064.09    102.76 o 
   4  14   8        8.55        0.00     50.03 o 
  -8  15   8     1562.14     1833.51    154.44 o 
  -7  15   8       80.64      108.03     85.06 o 
  -6  15   8      854.06      808.52     99.59 o 
  -5  15   8       28.24       72.61     48.06 o 
  -4  15   8     1807.96     2011.32    103.59 o 
  -3  15   8      174.63      155.87     43.45 o 
  -2  15   8       72.30       80.04     30.96 o 
  -1  15   8      418.06      380.19     44.45 o 
   0  15   8      182.98      168.38     35.52 o 
   1  15   8      105.21       76.61     35.34 o 
   2  15   8     3807.18     3330.27    157.45 o 
   3  15   8       72.08       84.00     51.19 o 
   4  15   8      279.74      256.49     64.48 o 
  -8  16   8        2.29        0.00     51.62 o 
  -7  16   8     1102.82      869.19    108.05 o 
  -6  16   8        7.54       44.06     82.36 o 
  -5  16   8     1252.13     1167.02    165.50 o 
  -4  16   8     1001.78      948.55     76.55 o 
  -3  16   8      345.28      316.97     41.86 o 
  -2  16   8      276.00      222.35     37.20 o 
  -1  16   8      153.55       89.33     29.96 o 
   0  16   8       14.29       16.85     28.35 o 
   1  16   8      805.83      794.40     72.81 o 
   2  16   8       36.65       59.77     50.29 o 
   3  16   8     1456.38     1506.01    126.00 o 
  -7  17   8        4.46       10.02     48.13 o 
  -6  17   8      414.95      236.82     65.83 o 
  -5  17   8       35.89        0.00     43.86 o 
  -4  17   8      856.96      752.83     72.58 o 
  -3  17   8      825.20      817.16     61.78 o 
  -2  17   8       71.34       35.39     28.86 o 
  -1  17   8      581.23      596.62     55.02 o 
   0  17   8       22.62       29.57     27.92 o 
   1  17   8       68.18       58.80     37.74 o 
   2  17   8      511.48      440.47     72.44 o 
   3  17   8      201.05      156.04     58.19 o 
  -7  18   8        0.79       34.54     46.98 o 
  -6  18   8       17.46       27.97     48.45 o 
  -5  18   8       26.55       96.97     51.67 o 
  -4  18   8      430.69      606.31     85.58 o 
  -3  18   8      340.07      419.12     49.20 o 
  -2  18   8     1186.23     1300.34     78.24 o 
  -1  18   8        2.10       25.33     29.26 o 
   0  18   8      987.42     1012.15     70.78 o 
   1  18   8        3.03        0.00     30.71 o 
   2  18   8       23.59       63.13    100.84 o 
   3  18   8       64.47       55.80     50.95 o 
  -6  19   8       43.31      103.67     59.68 o 
  -5  19   8      451.56      443.16     79.97 o 
  -4  19   8      142.35      102.74     73.75 o 
  -3  19   8     1187.37     1321.31     80.54 o 
  -2  19   8        2.63        5.04     29.02 o 
  -1  19   8     1225.25     1311.35     80.87 o 
   0  19   8      155.13       91.86     40.02 o 
   1  19   8      402.63      384.34     58.42 o 
   2  19   8       60.74      141.89     57.12 o 
  -6  20   8       20.49       66.30     53.50 o 
  -5  20   8      157.10      176.47     66.24 o 
  -4  20   8      180.43      221.55     41.15 o 
  -3  20   8      139.41      199.91     41.35 o 
  -2  20   8      920.60     1035.14     73.06 o 
  -1  20   8       48.02       95.73     36.44 o 
   0  20   8      651.85      725.92     74.98 o 
   1  20   8      346.84      296.18     54.61 o 
  -5  21   8       34.60       52.46     53.24 o 
  -4  21   8      306.64      275.26     44.96 o 
  -3  21   8      359.44      379.58     52.36 o 
  -2  21   8       38.75       50.16     32.71 o 
  -1  21   8      149.83      130.24     40.04 o 
   0  21   8      732.89      704.89     80.51 o 
  -3  22   8      143.08      151.21     39.66 o 
  -2  22   8       39.50       29.97     34.26 o 
  -1  22   8      278.31      396.33     53.68 o 
  -9   0   9      390.00      387.95    103.15 o 
  -7   0   9      908.93     1069.11    104.72 o 
  -5   0   9     1010.23     1121.52    156.26 o 
  -3   0   9     2003.48     2229.96    177.04 o 
  -1   0   9     2189.86     2129.65     85.47 o 
   1   0   9     4633.02     5225.82    247.86 o 
   3   0   9     2430.21     2296.93    170.88 o 
   5   0   9      268.39      374.10     96.99 o 
 -10   1   9      679.91      672.46     92.66 o 
  -9   1   9        2.62       30.47     46.72 o 
  -8   1   9     1067.42     1115.52    134.22 o 
  -7   1   9      278.62      216.02    106.99 o 
  -6   1   9     2510.57     3156.88    157.37 o 
  -5   1   9      827.36      925.84     93.92 o 
  -4   1   9      538.68      559.85     54.07 o 
  -3   1   9      723.57      747.40     61.05 o 
  -2   1   9      204.89      222.96     38.11 o 
  -1   1   9      428.73      506.66     42.22 o 
   0   1   9     4068.03     4062.17    118.56 o 
   1   1   9      171.15      184.13     42.52 o 
   2   1   9     1521.81     1681.05     97.93 o 
   3   1   9      194.27      159.37     95.45 o 
   4   1   9      921.54      874.35     73.36 o 
   5   1   9      356.95      412.14     57.83 o 
 -10   2   9      127.32      165.21     67.74 o 
  -9   2   9      590.91      582.99     71.10 o 
  -8   2   9        0.87        0.00     41.32 o 
  -7   2   9      140.93      181.80     54.87 o 
  -6   2   9      583.76      774.24     90.89 o 
  -5   2   9      542.92      603.34     79.21 o 
  -4   2   9     1524.01     1548.09     81.07 o 
  -3   2   9      388.25      480.04     58.36 o 
  -2   2   9     2884.64     2865.70     77.17 o 
  -1   2   9        1.75        9.43     19.71 o 
   0   2   9       71.21      117.43     31.23 o 
   1   2   9     1792.87     1724.95     76.94 o 
   2   2   9      103.28       84.45     32.79 o 
   3   2   9      542.77      566.48     58.21 o 
   4   2   9     1000.18     1103.64    111.72 o 
   5   2   9      143.94      177.42     55.04 o 
 -10   3   9       15.81        0.00     40.84 o 
  -9   3   9      145.88      107.79     56.55 o 
  -8   3   9      127.43       80.11     49.24 o 
  -7   3   9      156.69      103.69     70.43 o 
  -6   3   9      136.22      297.07     62.82 o 
  -5   3   9     2084.44     2240.94    126.71 o 
  -4   3   9      188.24      210.12     38.01 o 
  -3   3   9     3327.26     3466.92    117.39 o 
  -2   3   9      271.42      331.96     31.88 o 
  -1   3   9     2554.06     2595.19     73.60 o 
   0   3   9      489.23      543.33     44.29 o 
   1   3   9      110.00      219.67     38.04 o 
   2   3   9       47.90       22.25     28.69 o 
   3   3   9      585.67      556.08     57.80 o 
   4   3   9       60.60        0.00     37.17 o 
   5   3   9     1494.00     1484.73    362.55 o 
 -10   4   9      338.32      399.81    156.64 o 
  -9   4   9       32.85       21.18     47.34 o 
  -8   4   9        2.63        0.00     72.74 o 
  -7   4   9      613.61      534.30     94.29 o 
  -6   4   9      260.68      162.73     54.11 o 
  -5   4   9       35.84       18.80     39.23 o 
  -4   4   9     2882.29     3250.19    200.19 o 
  -3   4   9       30.56       18.94     28.41 o 
  -2   4   9     1448.86     1327.56     63.71 o 
  -1   4   9     1472.50     1512.67     57.55 o 
   0   4   9     1220.75     1167.95     59.90 o 
   1   4   9      350.76      300.78     41.17 o 
   2   4   9       81.32      137.95     35.00 o 
   3   4   9      913.00      833.07    114.69 o 
   4   4   9      671.05      628.61    124.70 o 
   5   4   9       41.78       96.03     48.45 o 
  -9   5   9        2.50        0.00     38.46 o 
  -8   5   9     1109.47     1372.71    126.53 o 
  -7   5   9       83.54       39.17     46.57 o 
  -6   5   9      247.89      341.89     64.48 o 
  -5   5   9     1762.66     1710.11    122.94 o 
  -4   5   9      134.86      197.46     37.93 o 
  -3   5   9      883.51      961.77     69.94 o 
  -2   5   9     1899.50     1987.22     84.21 o 
  -1   5   9      108.44      164.66     26.50 o 
   0   5   9      564.59      629.12     46.99 o 
   1   5   9       10.67        0.00     29.66 o 
   2   5   9     3992.92     3746.98    157.02 o 
   3   5   9      644.11      591.65     77.63 o 
   4   5   9      364.40      323.37     64.29 o 
   5   5   9      452.90      420.21     75.28 o 
  -9   6   9      638.55      807.21    104.31 o 
  -8   6   9        6.22        1.53     45.17 o 
  -7   6   9     1876.70     1563.26    132.05 o 
  -6   6   9        2.76       25.65     39.38 o 
  -5   6   9      342.05      381.78     67.72 o 
  -4   6   9      238.18      294.53     78.31 o 
  -3   6   9       87.73      104.06     31.84 o 
  -2   6   9      133.29      206.00     41.13 o 
  -1   6   9     3280.89     3384.62     85.88 o 
   0   6   9      105.24      146.33     35.17 o 
   1   6   9     2602.40     2604.32    147.02 o 
   2   6   9        3.45       53.08     51.57 o 
   3   6   9     1844.49     1912.80    192.44 o 
   4   6   9        2.67        0.00     38.93 o 
   5   6   9      161.95       44.32     47.78 o 
  -9   7   9        7.80        0.00     42.82 o 
  -8   7   9     1510.03     1492.35    133.17 o 
  -7   7   9      336.89      337.12     88.52 o 
  -6   7   9      370.47      295.25     78.51 o 
  -5   7   9        9.69        0.00     34.02 o 
  -4   7   9       79.03       50.95     36.25 o 
  -3   7   9      365.06      365.43     47.17 o 
  -2   7   9     2487.78     2448.10     84.05 o 
  -1   7   9       20.52        5.69     25.04 o 
   0   7   9     1905.88     1782.80    121.91 o 
   1   7   9       12.25       12.03     34.95 o 
   2   7   9     3180.08     3211.60    147.23 o 
   3   7   9      314.41      312.62     71.59 o 
   4   7   9      150.71      175.47    131.63 o 
  -9   8   9      230.07      229.69     69.99 o 
  -8   8   9        0.49        0.00     41.32 o 
  -7   8   9      508.72      542.69     84.42 o 
  -6   8   9      542.80      634.67     85.41 o 
  -5   8   9      118.12      155.36     54.40 o 
  -4   8   9     2427.23     2388.80    157.73 o 
  -3   8   9       71.11       49.53     38.89 o 
  -2   8   9     1781.59     1788.90     75.35 o 
  -1   8   9      879.65      975.26     61.50 o 
   0   8   9       56.92       42.52     29.89 o 
   1   8   9      599.07      535.83     86.60 o 
   2   8   9      199.96      206.49     91.22 o 
   3   8   9      645.17      575.41     78.36 o 
   4   8   9      579.94      453.43     74.12 o 
  -9   9   9      317.17      347.92    121.24 o 
  -8   9   9       16.97        0.00     42.53 o 
  -7   9   9      245.77      426.43     76.46 o 
  -6   9   9        2.40        0.00     64.66 o 
  -5   9   9     1452.30     1298.88    115.75 o 
  -4   9   9      509.32      571.79     64.01 o 
  -3   9   9     3366.48     3479.10    159.62 o 
  -2   9   9      102.03      132.06     31.94 o 
  -1   9   9      783.06      791.03     56.46 o 
   0   9   9       28.86       18.08     35.29 o 
   1   9   9      363.28      395.91    171.27 o 
   2   9   9      261.61      426.37     67.47 o 
   3   9   9     1000.41     1077.68    102.96 o 
   4   9   9       16.89       14.38     41.37 o 
  -9  10   9       94.81       63.50    148.18 o 
  -8  10   9       18.73       14.52     47.34 o 
  -7  10   9       79.04      133.23     51.72 o 
  -6  10   9      715.18      821.35    101.99 o 
  -5  10   9       20.49       63.93     55.81 o 
  -4  10   9     2159.92     2213.05     96.74 o 
  -3  10   9      261.01      208.66     42.51 o 
  -2  10   9     1335.45     1449.75     73.43 o 
  -1  10   9      725.09      663.13     63.88 o 
   0  10   9      510.90      506.98     55.74 o 
   1  10   9      591.99      750.23    232.46 o 
   2  10   9       34.15       15.30     65.81 o 
   3  10   9       83.36       44.47     43.18 o 
   4  10   9      983.43      794.98     94.13 o 
  -8  11   9      559.63      672.55    129.70 o 
  -7  11   9      156.55      131.35     78.90 o 
  -6  11   9      214.72      270.78     64.64 o 
  -5  11   9      579.41      473.55     82.84 o 
  -4  11   9       22.64       40.66     33.55 o 
  -3  11   9     1097.19     1338.93     88.06 o 
  -2  11   9       76.87       80.98     29.93 o 
  -1  11   9       62.90      116.97     44.00 o 
   0  11   9     2281.31     2326.35    132.49 o 
   1  11   9      237.89      340.41     97.76 o 
   2  11   9      914.19      701.67     84.91 o 
   3  11   9      411.76      382.96     70.48 o 
   4  11   9      804.16      808.40    115.46 o 
  -8  12   9       31.87       45.01     53.26 o 
  -7  12   9      544.58      777.63    149.72 o 
  -6  12   9       98.80       74.35     83.52 o 
  -5  12   9      379.63      448.71     81.14 o 
  -4  12   9       85.34       91.76     36.88 o 
  -3  12   9      128.70      151.60     34.30 o 
  -2  12   9       74.79       50.75     28.68 o 
  -1  12   9     1249.09     1376.83     81.11 o 
   0  12   9       42.96       95.81     35.16 o 
   1  12   9     2974.12     2972.59    144.47 o 
   2  12   9       14.32       59.91     56.19 o 
   3  12   9      833.54      750.35     91.70 o 
  -8  13   9      667.04      735.13    113.92 o 
  -7  13   9        4.93       39.77     95.45 o 
  -6  13   9      453.25      647.99     94.41 o 
  -5  13   9      213.17      305.19     71.44 o 
  -4  13   9       51.71       35.11     32.90 o 
  -3  13   9        1.64        0.00     24.58 o 
  -2  13   9      608.63      608.40     54.11 o 
  -1  13   9      146.42      184.27     36.42 o 
   0  13   9     1971.65     1971.03     97.45 o 
   1  13   9       19.84        5.12     39.39 o 
   2  13   9     1420.43     1569.02    126.00 o 
   3  13   9        3.46       35.79     47.60 o 
  -7  14   9      389.24      398.70     80.47 o 
  -6  14   9      223.42      126.83     56.32 o 
  -5  14   9      558.07      631.64     92.45 o 
  -4  14   9     1771.33     2223.07    111.01 o 
  -3  14   9       35.26       19.59     28.46 o 
  -2  14   9      472.86      551.82     52.82 o 
  -1  14   9      235.55      257.08     44.88 o 
   0  14   9      275.78      361.76     52.49 o 
   1  14   9      976.98     1093.80    103.07 o 
   2  14   9      178.35      164.50     55.79 o 
   3  14   9      252.34      196.86     56.73 o 
  -7  15   9       30.86       83.22     54.97 o 
  -6  15   9      142.90      174.36     61.58 o 
  -5  15   9     1851.16     1902.80    150.58 o 
  -4  15   9       58.62      116.20     68.95 o 
  -3  15   9     1107.35     1105.06     72.39 o 
  -2  15   9        1.43       16.65     28.18 o 
  -1  15   9      930.62     1018.17     70.32 o 
   0  15   9        8.91       10.35     55.60 o 
   1  15   9       58.77        1.58     41.03 o 
   2  15   9       19.23       23.11     46.57 o 
  -7  16   9        2.07        4.15     48.27 o 
  -6  16   9      444.05      389.34     83.27 o 
  -5  16   9       41.18      123.63     65.38 o 
  -4  16   9     1416.98     1462.47     98.92 o 
  -3  16   9       87.00       51.73     30.45 o 
  -2  16   9     1070.99     1222.56     76.40 o 
  -1  16   9      245.79      341.90     45.83 o 
   0  16   9      282.68      245.25     48.80 o 
   1  16   9      222.70      106.51     62.73 o 
   2  16   9       67.27       41.75     46.18 o 
  -6  17   9       49.38       60.96     55.13 o 
  -5  17   9      445.23      422.89     83.27 o 
  -4  17   9       33.75        0.00     52.73 o 
  -3  17   9      422.38      501.81     54.40 o 
  -2  17   9      462.01      549.74     57.13 o 
  -1  17   9      738.56      831.39     71.55 o 
   0  17   9     1041.28     1079.80    125.41 o 
   1  17   9       28.34        0.00     45.80 o 
  -5  18   9      160.61      149.49     64.64 o 
  -4  18   9       22.04        0.00     40.41 o 
  -3  18   9       63.48       22.57     31.58 o 
  -2  18   9      233.59      208.20     45.89 o 
  -1  18   9      725.98      735.55     64.77 o 
   0  18   9       61.08       89.83     42.58 o 
  -4  19   9       54.71       59.12     40.39 o 
  -3  19   9       18.63       14.91     36.78 o 
  -2  19   9       53.74       48.89     41.22 o 
  -1  19   9        7.96       83.34     41.05 o 
  -8   0  10      284.39      212.45     80.82 o 
  -6   0  10     4059.24     3921.10    246.32 o 
  -4   0  10     1876.53     1964.29     94.94 o 
  -2   0  10     4249.65     4428.08    268.26 o 
   0   0  10     1020.27      896.76    110.84 o 
   2   0  10      272.64      356.39     88.52 o 
  -9   1  10        3.96        0.00     46.98 o 
  -8   1  10      387.73      521.91    113.15 o 
  -7   1  10      902.84      992.48    154.10 o 
  -6   1  10        3.67       36.77     45.45 o 
  -5   1  10     1449.24     1460.08    252.09 o 
  -4   1  10      109.70       37.01     31.63 o 
  -3   1  10     1580.29     1857.16     88.15 o 
  -2   1  10      357.29      384.10     36.55 o 
  -1   1  10       19.68       16.77     28.78 o 
   0   1  10      112.08       94.08     41.32 o 
   1   1  10       38.15       31.94     39.19 o 
   2   1  10      173.68      140.67     39.15 o 
   3   1  10      780.29      761.61     69.26 o 
  -9   2  10      539.79      506.82    185.51 o 
  -8   2  10        0.91        0.00     45.46 o 
  -7   2  10      519.63      901.19    102.44 o 
  -6   2  10      850.55      911.48    160.88 o 
  -5   2  10        5.08       34.42     43.81 o 
  -4   2  10      271.71      304.96     46.95 o 
  -3   2  10      725.43      612.08     59.62 o 
  -2   2  10     1405.90     1457.47     61.95 o 
  -1   2  10     3213.58     3301.11     87.74 o 
   0   2  10       22.58       11.94     27.75 o 
   1   2  10     1488.41     1579.63     85.61 o 
   2   2  10        1.96        3.98     28.99 o 
   3   2  10      465.58      567.40    115.46 o 
  -9   3  10       38.37       59.41     52.39 o 
  -8   3  10     1383.46     1381.95    128.32 o 
  -7   3  10        0.05       46.60     61.96 o 
  -6   3  10      351.39      319.67     66.95 o 
  -5   3  10        0.02        0.00     35.83 o 
  -4   3  10       91.19       96.14     48.30 o 
  -3   3  10       64.14       77.58     37.88 o 
  -2   3  10     1742.53     1866.40     65.84 o 
  -1   3  10        9.14       36.51     25.28 o 
   0   3  10     2183.33     1880.32     86.96 o 
   1   3  10       55.51       32.11     38.00 o 
   2   3  10     1547.75     1490.29    188.20 o 
   3   3  10      100.69       26.64     55.04 o 
  -9   4  10      921.45      970.09    115.70 o 
  -8   4  10      176.00      194.73     65.31 o 
  -7   4  10      861.60      917.73    165.11 o 
  -6   4  10      112.18      104.17     75.05 o 
  -5   4  10       14.14       48.31     42.66 o 
  -4   4  10      713.41      612.87     81.37 o 
  -3   4  10      458.54      448.26     54.55 o 
  -2   4  10       75.77       77.01     29.49 o 
  -1   4  10     1961.62     2081.34     77.31 o 
   0   4  10      222.31      260.80     95.06 o 
   1   4  10     1974.14     1948.06    111.52 o 
   2   4  10      288.89      275.40     58.12 o 
   3   4  10      378.73      366.95     92.75 o 
  -9   5  10       71.01       65.44     55.22 o 
  -8   5  10      193.70      147.76     57.81 o 
  -7   5  10      728.73      789.46     99.20 o 
  -6   5  10       29.91        9.06     44.90 o 
  -5   5  10     1915.89     2271.81    137.05 o 
  -4   5  10      118.10      131.86     52.17 o 
  -3   5  10      957.46      896.46     59.26 o 
  -2   5  10      501.36      470.31     47.41 o 
  -1   5  10      502.60      447.42     53.09 o 
   0   5  10      541.94      479.37     66.40 o 
   1   5  10      332.62      344.85     61.50 o 
   2   5  10      266.41      295.44    141.63 o 
   3   5  10      449.74      452.00    122.01 o 
  -8   6  10      751.86      753.10    100.08 o 
  -7   6  10      120.73      181.97     60.06 o 
  -6   6  10     1217.45     1281.84    122.92 o 
  -5   6  10       10.72       74.28     50.08 o 
  -4   6  10     3986.58     3922.25    176.34 o 
  -3   6  10        1.43       33.41     34.66 o 
  -2   6  10      325.06      397.37     45.92 o 
  -1   6  10      171.73      149.69     40.47 o 
   0   6  10      126.31      221.56    100.07 o 
   1   6  10        0.93        0.00     35.65 o 
   2   6  10     1811.99     1745.87    127.59 o 
   3   6  10        0.08       14.30     42.96 o 
  -8   7  10       50.69       52.34     68.51 o 
  -7   7  10      823.35      904.56    109.99 o 
  -6   7  10        5.86        0.00     61.58 o 
  -5   7  10     2485.45     2644.75    149.86 o 
  -4   7  10      324.29      411.87     75.77 o 
  -3   7  10      871.28      858.34     71.44 o 
  -2   7  10      210.70      256.99     37.77 o 
  -1   7  10      312.15      290.16     47.33 o 
   0   7  10      552.33      593.97     75.65 o 
   1   7  10      183.29      213.56     54.60 o 
   2   7  10      105.78      167.59     51.62 o 
   3   7  10      467.39      352.91     80.44 o 
  -8   8  10      105.85      154.12     63.98 o 
  -7   8  10      140.87      151.04     60.13 o 
  -6   8  10      252.24      396.34    175.50 o 
  -5   8  10       24.87       21.40     48.66 o 
  -4   8  10     1345.55     1497.49    127.69 o 
  -3   8  10      626.48      675.59     55.26 o 
  -2   8  10       95.91      120.12     33.65 o 
  -1   8  10     1347.10     1193.34     82.59 o 
   0   8  10      185.82      178.21     51.33 o 
   1   8  10     1078.24      927.59     92.60 o 
   2   8  10      598.26      593.03     81.20 o 
   3   8  10        0.77        0.00     42.70 o 
  -8   9  10      979.57     1034.58    117.22 o 
  -7   9  10        0.03        0.00     44.84 o 
  -6   9  10      379.37      238.06     66.94 o 
  -5   9  10       18.28       28.10     51.71 o 
  -4   9  10      369.44      369.24     73.26 o 
  -3   9  10       34.77       30.45     28.04 o 
  -2   9  10      917.81      881.80     63.16 o 
  -1   9  10      141.67      164.89     40.82 o 
   0   9  10     2766.49     2529.09    130.62 o 
   1   9  10       22.76        0.00     65.43 o 
   2   9  10      538.03      516.97     75.81 o 
  -8  10  10       24.29       11.38     50.21 o 
  -7  10  10      331.20      392.91     80.22 o 
  -6  10  10      151.45      119.41     60.83 o 
  -5  10  10       68.23      230.23     65.21 o 
  -4  10  10       58.15        0.00    115.85 o 
  -3  10  10      492.81      483.69     49.90 o 
  -2  10  10      244.22      266.82     41.17 o 
  -1  10  10     1115.83     1006.79     79.10 o 
   0  10  10      112.95      146.38     74.28 o 
   1  10  10     1779.24     1816.71    121.98 o 
   2  10  10        1.93       16.57     40.88 o 
  -7  11  10      575.29      547.36     91.36 o 
  -6  11  10      223.02      209.61     68.31 o 
  -5  11  10     1072.20     1008.90    114.78 o 
  -4  11  10       47.92       94.93     57.69 o 
  -3  11  10      803.74      743.76     60.30 o 
  -2  11  10      260.92      349.97     44.83 o 
  -1  11  10       92.81       93.78     38.81 o 
   0  11  10     1403.79     1490.08    118.05 o 
   1  11  10       40.01        1.17     41.20 o 
   2  11  10      153.89      183.97     57.15 o 
  -7  12  10       25.44       15.40     54.65 o 
  -6  12  10     1527.43     1460.42    136.31 o 
  -5  12  10      192.78      261.71     73.48 o 
  -4  12  10     1270.13     1069.29    140.48 o 
  -3  12  10       71.51      108.99     35.46 o 
  -2  12  10      702.04      795.67     63.78 o 
  -1  12  10        8.02        0.00     38.24 o 
   0  12  10        0.04       33.94     45.80 o 
   1  12  10      139.39      178.78     81.21 o 
  -6  13  10       26.37       14.91     54.65 o 
  -5  13  10     1618.82     1641.69    143.15 o 
  -4  13  10        8.89        6.24     53.31 o 
  -3  13  10     1015.75     1137.57     74.96 o 
  -2  13  10      268.16      257.22     42.64 o 
  -1  13  10      313.03      269.54     50.66 o 
   0  13  10       89.27      109.72     51.67 o 
   1  13  10      141.30       79.83     50.04 o 
  -6  14  10      353.62      476.49     88.77 o 
  -5  14  10       20.72       89.73     60.47 o 
  -4  14  10      542.51      635.57     94.64 o 
  -3  14  10      201.62      116.82     36.54 o 
  -2  14  10      350.35      357.76     47.64 o 
  -1  14  10      780.80      805.03     77.14 o 
   0  14  10        2.48        8.68     41.27 o 
   1  14  10      350.27      346.37     70.73 o 
  -5  15  10       17.97        0.00     50.54 o 
  -4  15  10      119.84       73.50     43.31 o 
  -3  15  10       78.60       41.62     36.66 o 
  -2  15  10     1065.27     1087.36     75.17 o 
  -1  15  10       52.69       42.07     37.75 o 
   0  15  10      859.53      893.41    177.43 o 
  -4  16  10       62.77       24.48     39.67 o 
  -3  16  10      205.71      206.86     42.32 o 
  -2  16  10        3.61        0.00     31.17 o 
  -1  16  10     1181.96     1387.80    100.50 o 
  -7   0  11        7.59        0.00     61.58 o 
  -5   0  11      220.70      180.89     80.82 o 
  -3   0  11     2021.96     2058.47    159.08 o 
  -1   0  11     1098.68     1235.45    137.02 o 
   1   0  11      821.72      718.94    115.46 o 
  -7   1  11      173.69      276.93     70.53 o 
  -6   1  11       24.42       10.13     45.99 o 
  -5   1  11      214.34      171.59     47.45 o 
  -4   1  11      305.98      318.87     53.78 o 
  -3   1  11      140.10      239.27     32.83 o 
  -2   1  11     1865.14     1941.62     69.13 o 
  -1   1  11      143.11      108.78     38.59 o 
   0   1  11      602.85      611.71     60.48 o 
   1   1  11      103.33      115.24     47.62 o 
   2   1  11      171.43      141.59     49.75 o 
  -7   2  11        1.04        7.30     44.36 o 
  -6   2  11      633.53      920.81    106.53 o 
  -5   2  11       20.03        0.00     40.78 o 
  -4   2  11      659.40      629.63     97.37 o 
  -3   2  11      593.61      743.48     50.15 o 
  -2   2  11      122.95      155.19     31.76 o 
  -1   2  11       97.90       91.11     35.23 o 
   0   2  11      235.43      201.37     65.81 o 
   1   2  11      667.43      688.17     85.99 o 
   2   2  11      393.50      338.02     65.83 o 
  -7   3  11      799.57      681.44     96.97 o 
  -6   3  11        3.84       14.58     46.34 o 
  -5   3  11      983.82     1003.74    108.05 o 
  -4   3  11        8.02        4.52     44.24 o 
  -3   3  11      641.79      711.33     50.01 o 
  -2   3  11       11.02        0.00     27.47 o 
  -1   3  11       36.26       13.43     41.64 o 
   0   3  11       42.07        6.66     37.67 o 
   1   3  11      592.55      622.03     80.42 o 
  -7   4  11       90.94        0.00     50.87 o 
  -6   4  11      490.12      458.13    264.02 o 
  -5   4  11      167.52      140.48     60.42 o 
  -4   4  11      796.38      851.25    100.25 o 
  -3   4  11        9.94       17.08     28.37 o 
  -2   4  11        7.85       11.44     28.88 o 
  -1   4  11      889.83      808.80     86.13 o 
   0   4  11      165.03      135.37     48.96 o 
   1   4  11        9.00        0.00     50.80 o 
  -7   5  11      325.70      323.44     76.47 o 
  -6   5  11        6.20        7.84     46.18 o 
  -5   5  11      598.38      445.04     79.97 o 
  -4   5  11      648.79      506.78     81.92 o 
  -3   5  11      205.85      284.00     42.45 o 
  -2   5  11     1062.67     1219.62     85.79 o 
  -1   5  11        8.59       20.78     42.45 o 
   0   5  11      921.91      905.90     92.77 o 
   1   5  11      270.66      193.80    152.03 o 
  -7   6  11       61.37       93.62     56.96 o 
  -6   6  11        9.77       21.10     51.33 o 
  -5   6  11      516.12      510.60     85.81 o 
  -4   6  11       31.13       94.89     53.33 o 
  -3   6  11      745.24      650.78     56.10 o 
  -2   6  11       31.34      106.22     38.81 o 
  -1   6  11     2224.95     2604.30    135.37 o 
   0   6  11        0.14        8.50     39.87 o 
   1   6  11      135.69       14.86     43.75 o 
  -7   7  11       99.75      152.83     67.29 o 
  -6   7  11       22.23        0.00     50.24 o 
  -5   7  11      192.21      171.78     64.05 o 
  -4   7  11      550.40      558.27     88.44 o 
  -3   7  11       15.53       34.57     40.55 o 
  -2   7  11     1191.60     1182.91     85.29 o 
  -1   7  11       57.59       20.56     39.94 o 
   0   7  11      852.15      979.03     96.83 o 
   1   7  11       55.54        1.56     46.26 o 
  -6   8  11      763.87      933.50    109.95 o 
  -5   8  11        8.86        0.00     94.68 o 
  -4   8  11      142.06      205.19     63.87 o 
  -3   8  11       99.51       44.17     33.64 o 
  -2   8  11       98.10      111.18     40.99 o 
  -1   8  11      861.94     1042.50    119.70 o 
   0   8  11      223.45      107.48     50.17 o 
  -6   9  11       19.11       11.04     52.18 o 
  -5   9  11      937.83     1093.71    167.04 o 
  -4   9  11       28.94       69.49     55.86 o 
  -3   9  11      235.78      253.56     42.98 o 
  -2   9  11        8.39        0.00     32.58 o 
  -1   9  11       53.68       51.26     44.08 o 
   0   9  11      118.07      117.87     65.43 o 
  -6  10  11     1358.80     1394.30    136.66 o 
  -5  10  11       19.54        0.00     51.71 o 
  -4  10  11      253.16      344.85     58.85 o 
  -3  10  11      144.26      125.29     41.89 o 
  -2  10  11      191.19      155.35     45.33 o 
  -1  10  11       53.24       10.87     41.90 o 
   0  10  11      442.46      524.04     79.42 o 
  -5  11  11      356.02      483.16     89.87 o 
  -4  11  11      384.10      437.45     64.62 o 
  -3  11  11      214.72      306.73     46.45 o 
  -2  11  11      747.88      836.46     78.23 o 
  -1  11  11        4.68       10.47     40.53 o 
  -4  12  11        0.30       43.32     40.84 o 
  -3  12  11     1116.11     1097.33     76.55 o 
  -2  12  11       65.87       86.63     41.96 o 
  -4   0  12       65.92      132.32     49.37 o 
  -2   0  12        8.57        3.85     40.82 o 
  -5   1  12      417.69      408.42     74.22 o 
  -4   1  12      322.93      357.19     45.69 o 
  -3   1  12        0.06        0.00     34.23 o 
  -2   1  12      358.15      389.08     53.46 o 
  -5   2  12      425.46      517.56     80.79 o 
  -4   2  12       20.78       56.23     38.78 o 
  -3   2  12      551.62      518.60     62.23 o 
  -2   2  12        6.78       34.17     41.10 o 
  -4   3  12      834.70      938.11     91.21 o 
  -3   3  12       44.03       37.33     41.14 o 
  -2   3  12      667.71      586.40    151.26 o 
  -4   4  12      118.03      149.23     48.65 o 
  -3   4  12      500.54      581.30     85.13 o 
  -2   4  12       18.22       28.46     43.94 o 
  -4   5  12      458.54      532.42     65.97 o 
  -3   5  12       55.81       47.37     49.09 o 
                                                 
